# Supplementary material for: Long non-coding RNA deep sequencing reveals the role of macrophage in liver disorders
Source: Oncotarget. 2017 Dec 12;8(70):114966–79. doi: 10.18632/oncotarget.23154 (PMC5777746; doi:10.18632/oncotarget.23154)
Supplement: Supplementary file 2 [file oncotarget-08-114966-s002.xlsx]

## Sheet: Macrophage
Supplementary Table 1: lncRNAs Represented on the Affymetrix Mouse Genome 430A 2.0 Array Based on the Annotation of Refseq and Ensembl
No.	Probe set ID	Refseq transcript ID	Refseq gene symbol	Ensembl gene ID	Ensembl gene symbol	Gene title
1	1415708_at	NR_002321	Tug1			taurine upregulated gene 1
2	1417002_at	NR_027897	0610012G03Rik			RIKEN cDNA 0610012G03 gene
3	1417003_at	NR_027897	0610012G03Rik			RIKEN cDNA 0610012G03 gene
4	1418188_a_at			ENSMUSG00000092341	Malat1
5	1418189_s_at			ENSMUSG00000092341	Malat1
6	1419106_at	NR_003492	2210409E12Rik			transcription elongation factor B (SIII), polypeptide 2 pseudogene
7	1419291_x_at	NR_002840	Gas5			growth arrest specific 5
8	1419611_at	NR_027985	4632415L05Rik	ENSMUSG00000048106	4632415L05Rik	RRS1 ribosome biogenesis regulator homolog pseudogene
9	1419612_at	NR_027985	4632415L05Rik	ENSMUSG00000048106	4632415L05Rik	RRS1 ribosome biogenesis regulator homolog pseudogene
10	1419790_at			ENSMUSG00000111180	AC160394.3
11	1419800_at			ENSMUSG00000102084	Gm29638
12	1419845_at	NR_002854	Dlx1as			distal-less homeobox 1, antisense
13	1419893_at	NR_027958	D930048N14Rik			RIKEN cDNA D930048N14 gene
14	1419894_at	NR_003632	Gm6787			proteasome (prosome, macropain) subunit, beta type 7 pseudogene
15	1419966_at	NR_003964	Tubb2a-ps2			tubulin, beta 2a, pseudogene 2
16	1420048_at			ENSMUSG00000110710	C78859
17	1420257_at	NR_003625	1700073E17Rik			ribosomal protein L7 pseudogene
18	1420258_at	NR_003625	1700073E17Rik			ribosomal protein L7 pseudogene
19	1420342_at			ENSMUSG00000096954	Gdap10
20	1420469_at			ENSMUSG00000062224	4933411G06Rik
21	1420580_at	NR_027966	4930429B21Rik			RIKEN cDNA 4930429B21 gene
22	1420605_at	NR_027802	Mtag2			metastasis associated gene 2
23	1420681_at	NR_027915	1700120K04Rik			RIKEN cDNA 1700120K04 gene
24	1420777_a_at	NR_003635	4933400A11Rik			capping protein (actin filament) muscle Z-line, alpha 1 pseudogene
25	1420781_at			ENSMUSG00000050189	Etos1
26	1420792_at	NR_027988	4930433N12Rik	ENSMUSG00000042360	4930433N12Rik	RIKEN cDNA 4930433N12 gene
27	1421447_at			ENSMUSG00000093662	Gm20649
28	1421498_a_at	NR_027924	2010204K13Rik			RIKEN cDNA 2010204K13 gene
29	1421573_at			ENSMUSG00000108803	Gm44904
30	1421613_at	NR_003523	H2afy3			H2A histone family, member Y3
31	1421754_at			ENSMUSG00000105361	AY036118
32	1422840_at	NR_003639	1700013N18Rik			ubiquitin-conjugating enzyme E2D 2 pseudogene
33	1423071_x_at			ENSMUSG00000112073	AC131720.3
34	1423498_at	NR_003959	Aldoart2			aldolase 1, A isoform, retrogene 2
35	1424515_at			ENSMUSG00000097119	B230354K17Rik
36	1424516_at			ENSMUSG00000097119	B230354K17Rik
37	1424843_a_at	NR_002840	Gas5			growth arrest specific 5
38	1424860_at			ENSMUSG00000097392	D930016D06Rik
39	1424861_at			ENSMUSG00000097392	D930016D06Rik
40	1425095_at			ENSMUSG00000060149	BC002059
41	1425113_x_at			ENSMUSG00000112907	AC164623.1
42	1425121_a_at	NR_024085	BC006965			cDNA sequence BC006965
43	1425365_a_at	NR_003552	Cyp2d13			cytochrome P450, family 2, subfamily d, polypeptide 13
44	1425868_at			ENSMUSG00000050936	Gm42743
45	1426119_at	NR_000040	Tyms-ps			thymidylate synthase, pseudogene
46	1426758_s_at	NR_003633	Meg3	ENSMUSG00000021268	Meg3	maternally expressed 3
47	1426771_at	NR_002321	Tug1			taurine upregulated gene 1
48	1426936_at			ENSMUSG00000110866 /// ENSMUSG00000112478 /// ENSMUSG00000112324 /// ENSMUSG00000110631 /// ENSMUSG00000106334	AC141438.1 /// AC153370.2 /// AC153548.2 /// Gm45836 /// Gm43549
49	1426987_at	NR_030716	5430417L22Rik			RIKEN cDNA 5430417L22 gene
50	1427081_at	NR_030699	A630072M18Rik			RIKEN cDNA A630072M18 gene
51	1427122_at	NR_002845	Copg2as2			coatomer protein complex, subunit gamma 2, antisense 2
52	1427123_s_at	NR_002845	Copg2as2			coatomer protein complex, subunit gamma 2, antisense 2
53	1427124_at	NR_029452	4932416H05Rik			RIKEN cDNA 4932416H05 gene
54	1427140_at	NR_003368	Pvt1	ENSMUSG00000097039	Pvt1	plasmacytoma variant translocation 1
55	1427141_at	NR_024720	2700099C18Rik			RIKEN cDNA 2700099C18 gene
56	1427216_at			ENSMUSG00000096987 /// ENSMUSG00000097873	Gm26525 /// Gm26867
57	1427262_at	NR_001463	Xist	ENSMUSG00000086503	Xist	inactive X specific transcripts
58	1427263_at	NR_001463	Xist	ENSMUSG00000086503	Xist	inactive X specific transcripts
59	1427285_s_at	NR_002847	Malat1	ENSMUSG00000092341	Malat1	metastasis associated lung adenocarcinoma transcript 1 (non-coding RNA)
60	1427298_at	NR_002870	Dnm3os			dynamin 3, opposite strand
61	1427320_at	NR_002845	Copg2as2			coatomer protein complex, subunit gamma 2, antisense 2
62	1427360_at	NR_027926	4930507D05Rik			RIKEN cDNA 4930507D05 gene
63	1427394_at	NR_002855	Igf2as			insulin-like growth factor 2, antisense
64	1427410_at	NR_028264	Dleu2	ENSMUSG00000097589	Dleu2	deleted in lymphocytic leukemia, 2
65	1427411_s_at	NR_028264	Dleu2	ENSMUSG00000097589	Dleu2	deleted in lymphocytic leukemia, 2
66	1427451_a_at	NR_003364	BC018473			cDNA sequence BC018473
67	1427453_at	NR_003364	BC018473			cDNA sequence BC018473
68	1427580_a_at	NR_028261	Rian	ENSMUSG00000097451 /// ENSMUSG00000107391	Rian /// AC152063.6	RNA imprinted and accumulated in nucleus
69	1427596_at	NR_002844	Tsix			X (inactive)-specific transcript, antisense
70	1427598_at	NR_002895	Snord116			small nucleolar RNA, C/D box 116 cluster
71	1427636_at	NR_027507	Tspy-ps			testis specific protein-Y encoded, pseudogene
72	1427643_at			ENSMUSG00000108255	Gm16499
73	1427666_a_at			ENSMUSG00000103586	5830405F06Rik
74	1427667_s_at			ENSMUSG00000103586	5830405F06Rik
75	1427755_at	NR_028284	Mcpt-ps1			mast cell protease, pseudogene 1
76	1427821_at	NR_002845	Copg2as2			coatomer protein complex, subunit gamma 2, antisense 2
77	1427822_a_at	NR_002845	Copg2as2			coatomer protein complex, subunit gamma 2, antisense 2
78	1428027_at			ENSMUSG00000097418	Mir155hg
79	1428055_at	NR_028261	Rian	ENSMUSG00000097451 /// ENSMUSG00000107391	Rian /// AC152063.6	RNA imprinted and accumulated in nucleus
80	1428083_at	NR_003513	Neat1	ENSMUSG00000092274	Neat1	nuclear paraspeckle assembly transcript 1 (non-protein coding)
81	1428286_at	NR_024329	2900097C17Rik	ENSMUSG00000102869	2900097C17Rik	RIKEN cDNA 2900097C17 gene
82	1428411_at			ENSMUSG00000085438	1700020I14Rik
83	1428442_at	NR_015528	BC029722			cDNA sequence BC029722
84	1428452_at	NR_027984	2810025M15Rik			RIKEN cDNA 2810025M15 gene
85	1428529_at			ENSMUSG00000097195	Snhg5
86	1428552_at	NR_024619	2610001J05Rik			RIKEN cDNA 2610001J05 gene
87	1428764_at			ENSMUSG00000021268	Meg3
88	1428765_at			ENSMUSG00000021268	Meg3
89	1429040_at	NR_028428	6820431F20Rik			cadherin 11 pseudogene
90	1429041_at	NR_028428	6820431F20Rik			cadherin 11 pseudogene
91	1429060_at			ENSMUSG00000092341	Malat1
92	1429207_at	NR_027866	5730408K05Rik			RIKEN cDNA 5730408K05 gene
93	1429208_at	NR_027866	5730408K05Rik			RIKEN cDNA 5730408K05 gene
94	1429256_at			ENSMUSG00000021268	Meg3
95	1429257_at			ENSMUSG00000021268	Meg3
96	1430265_at	NR_028329	D630032N06Rik			RIKEN cDNA D630032N06 gene
97	1430419_at			ENSMUSG00000097457	2310031A07Rik
98	1430573_s_at	NR_015349	Etohd2			ethanol decreased 2
99	1430660_at			ENSMUSG00000098912	1500004A13Rik
100	1430989_a_at	NR_015473	1700020I14Rik	ENSMUSG00000085438	1700020I14Rik	RIKEN cDNA 1700020I14 gene
101	1431213_a_at			ENSMUSG00000105353 /// ENSMUSG00000111202	Gm42428 /// AC153954.3
102	1431350_at	NR_015507	C130036L24Rik			RIKEN cDNA C130036L24 gene
103	1431351_at			ENSMUSG00000097039	Pvt1
104	1431352_s_at			ENSMUSG00000097039	Pvt1
105	1431435_at			ENSMUSG00000097541	Gm26752
106	1431653_at			ENSMUSG00000103586	5830405F06Rik
107	1431803_at	NR_003552	Cyp2d13			cytochrome P450, family 2, subfamily d, polypeptide 13
108	1432050_at			ENSMUSG00000097095	Gm26547
109	1432167_at			ENSMUSG00000097681	Gm26643
110	1432646_a_at	NR_024329	2900097C17Rik	ENSMUSG00000102869 /// ENSMUSG00000104222	2900097C17Rik /// Gm7292	RIKEN cDNA 2900097C17 gene
111	1433483_s_at	NR_015609	C86187	ENSMUSG00000110001	C86187	expressed sequence C86187
112	1434372_at			ENSMUSG00000075010	AW112010
113	1434975_x_at	NR_003518	Pisd-ps3			phosphatidylserine decarboxylase, pseudogene 3
114	1435524_at	NR_028574	Snhg8	ENSMUSG00000104960	Snhg8	small nucleolar RNA host gene 8
115	1435628_x_at			ENSMUSG00000110866 /// ENSMUSG00000112324 /// ENSMUSG00000110631 /// ENSMUSG00000106334	AC141438.1 /// AC153548.2 /// Gm45836 /// Gm43549
116	1436057_at	NR_003633	Meg3	ENSMUSG00000021268	Meg3	maternally expressed 3
117	1436176_at	NR_015498	1500004A13Rik	ENSMUSG00000098912	1500004A13Rik	RIKEN cDNA 1500004A13 gene
118	1436187_at			ENSMUSG00000097867	Lppos
119	1436202_at			ENSMUSG00000092341	Malat1
120	1436222_at	NR_002840	Gas5			growth arrest specific 5
121	1436339_at	NR_015608	1810058I24Rik	ENSMUSG00000073155	1810058I24Rik	RIKEN cDNA 1810058I24 gene
122	1436506_a_at	NR_024067	Snhg6	ENSMUSG00000098234	Snhg6	small nucleolar RNA host gene (non-protein coding) 6
123	1436563_at	NR_015588	4932441J04Rik			RIKEN cDNA 4932441J04 gene
124	1436677_at	NR_027819	1810032O08Rik			RIKEN cDNA 1810032O08 gene
125	1436713_s_at	NR_003633	Meg3	ENSMUSG00000021268	Meg3	maternally expressed 3
126	1436936_s_at			ENSMUSG00000086503	Xist
127	1437774_at			ENSMUSG00000085438	1700020I14Rik
128	1438297_at			ENSMUSG00000107948	AA545190
129	1438403_s_at	NR_002847	Malat1	ENSMUSG00000092341	Malat1	metastasis associated lung adenocarcinoma transcript 1 (non-coding RNA)
130	1438695_at	NR_015479	C230091D08Rik			RIKEN cDNA C230091D08 gene
131	1438746_at	NR_028423	A530058N18Rik			RIKEN cDNA A530058N18 gene
132	1439069_a_at	NR_003518	Pisd-ps3			phosphatidylserine decarboxylase, pseudogene 3
133	1439256_x_at	NR_003568	Gpr137b-ps			G protein-coupled receptor 137B, pseudogene
134	1439380_x_at	NR_003633	Meg3	ENSMUSG00000021268	Meg3	maternally expressed 3
135	1439399_a_at	NR_002896	Snhg1	ENSMUSG00000108414	Snhg1	small nucleolar RNA host gene (non-protein coding) 1
136	1439483_at	NR_015554	AI506816			expressed sequence AI506816
137	1440213_a_at	NR_026688	2010001M06Rik			RIKEN cDNA 2010001M06 gene
138	1442204_at			ENSMUSG00000087331	1810021B22Rik
139	1442881_at			ENSMUSG00000092274	Neat1
140	1443892_at			ENSMUSG00000074887	EU599041
141	1445502_at			ENSMUSG00000110710	C78859
142	1447896_s_at			ENSMUSG00000104960	Snhg8
143	1447957_at			ENSMUSG00000100029	Gm29440
144	1448002_x_at	NR_024619	2610001J05Rik			RIKEN cDNA 2610001J05 gene
145	1448038_at			ENSMUSG00000087331	1810021B22Rik
146	1448194_a_at	NR_001592	H19	ENSMUSG00000000031	H19	H19 fetal liver mRNA
147	1448540_a_at	NR_027897	0610012G03Rik			RIKEN cDNA 0610012G03 gene
148	1448715_x_at			ENSMUSG00000101698	Gm29562
149	1449239_at	NR_003640	1700045I19Rik			ring finger protein 138 pseudogene
150	1449344_s_at	NR_003492	2210409E12Rik			transcription elongation factor B (SIII), polypeptide 2 pseudogene
151	1449410_a_at	NR_002840	Gas5			growth arrest specific 5
152	1449562_at	NR_033199	1700001G17Rik			RIKEN cDNA 1700001G17 gene
153	1449600_at			ENSMUSG00000105402	Gm3716
154	1449656_at	NR_027958	D930048N14Rik			RIKEN cDNA D930048N14 gene
155	1449657_at	NR_003632	Gm6787			proteasome (prosome, macropain) subunit, beta type 7 pseudogene
156	1449683_x_at	NR_003964	Tubb2a-ps2			tubulin, beta 2a, pseudogene 2
157	1450252_at			ENSMUSG00000093662	Gm20649
158	1450302_at	NR_027825	4930470P17Rik			RIKEN cDNA 4930470P17 gene
159	1450305_at			ENSMUSG00000039138	4930591A17Rik
160	1450307_x_at	NR_003523	H2afy3			H2A histone family, member Y3
161	1450328_at	NR_015482	LOC100043315			hypothetical LOC100043315
162	1450541_at	NR_003368	Pvt1			plasmacytoma variant translocation 1
163	1450811_at	NR_003185	Sprr2j-ps			small proline-rich protein 2J, pseudogene
164	1451061_at	NR_003617	1700018B24Rik	ENSMUSG00000037910	1700018B24Rik	enhancer of rudimentary homolog pseudogene
165	1451616_at	NR_002857	Psg-ps1			pregnancy specific glycoprotein pseudogene 1
166	1451634_at	NR_002853	Airn			antisense Igf2r RNA
167	1451673_at			ENSMUSG00000108289	Gm44174
168	1452183_a_at	NR_003633	Meg3	ENSMUSG00000021268	Meg3	maternally expressed 3
169	1452239_at	NR_027008	Gt(ROSA)26Sor			gene trap ROSA 26, Philippe Soriano
170	1452312_at	NR_027831	2810002D19Rik			RIKEN cDNA 2810002D19 gene
171	1452324_at	NR_003368	Pvt1	ENSMUSG00000097039	Pvt1	plasmacytoma variant translocation 1
172	1452378_at	NR_002847	Malat1	ENSMUSG00000092341	Malat1	metastasis associated lung adenocarcinoma transcript 1 (non-coding RNA)
173	1452382_at	NR_002870	Dnm3os			dynamin 3, opposite strand
174	1452400_a_at	NR_015348	Hoxa11as			HOXA11 antisense RNA (non-protein coding)
175	1452452_at			ENSMUSG00000103464	Gm38246
176	1452479_at	NR_002845	Copg2as2			coatomer protein complex, subunit gamma 2, antisense 2
177	1452730_at	NR_003634	Rps4y2			ribosomal protein S4, Y-linked 2
178	1452899_at	NR_028261	Rian	ENSMUSG00000097451 /// ENSMUSG00000107391	Rian /// AC152063.6	RNA imprinted and accumulated in nucleus
179	1452905_at			ENSMUSG00000021268	Meg3
180	1452906_at			ENSMUSG00000021268	Meg3
181	1452997_at	NR_028428	6820431F20Rik			cadherin 11 pseudogene
182	1453238_s_at			ENSMUSG00000086320 /// ENSMUSG00000106874	Gm12840 /// Gm20186
183	1453589_a_at	NR_028428	6820431F20Rik			cadherin 11 pseudogene
184	1453647_at	NR_015604	E130112N10Rik			RIKEN cDNA E130112N10 gene
185	1453830_at			ENSMUSG00000097585	E230029C05Rik
186	1454618_at	NR_015609	C86187	ENSMUSG00000110001	C86187	expressed sequence C86187
187	1454703_x_at	NR_002896	Snhg1	ENSMUSG00000108414	Snhg1	small nucleolar RNA host gene (non-protein coding) 1
188	1455316_x_at			ENSMUSG00000101698	Gm29562
189	1455433_at	NR_003549	3110048L19Rik			zinc finger pseudogene
190	1455447_at	NR_015481	D430019H16Rik			RIKEN cDNA D430019H16 gene
191	1455715_at			ENSMUSG00000066057	Gm1976
192	1455867_at			ENSMUSG00000097461	Gm26735
193	1455904_at	NR_002840	Gas5			growth arrest specific 5
194	1456319_at			ENSMUSG00000112478	AC153370.2
195	1456393_at	NR_027828	Ncrna00081			non-protein coding RNA 81
196	1456398_at	NR_002321	Tug1			taurine upregulated gene 1
197	1457372_at			ENSMUSG00000100552	Gm29019
198	1459927_at			ENSMUSG00000103103	4833445I07Rik
199	1460417_at			ENSMUSG00000044471	Lncpint
200	AFFX-18SRNAMur/X00686_3_at			ENSMUSG00000098178	Gm42418
201	AFFX-18SRNAMur/X00686_5_at			ENSMUSG00000097971	Gm26917
202	AFFX-18SRNAMur/X00686_M_at			ENSMUSG00000097971 /// ENSMUSG00000098178	Gm26917 /// Gm42418

## Sheet: Liver
Supplementary Table 2: LncRNAs Represented on the Affymetrix Mouse Genome 430 2.0 Array Based on the Annotation of Refseq and Ensembl
No.	Probe set ID	Refseq transcript ID	Refseq gene symbol	Ensembl gene ID	Ensembl gene symbol	Gene title
1	1415708_at	NR_002321	Tug1			taurine upregulated gene 1
2	1417002_at	NR_027897	0610012G03Rik			RIKEN cDNA 0610012G03 gene
3	1417003_at	NR_027897	0610012G03Rik			RIKEN cDNA 0610012G03 gene
4	1418188_a_at			ENSMUSG00000092341	Malat1
5	1418189_s_at			ENSMUSG00000092341	Malat1
6	1419106_at	NR_003492	2210409E12Rik			transcription elongation factor B (SIII), polypeptide 2 pseudogene
7	1419291_x_at	NR_002840	Gas5			growth arrest specific 5
8	1419611_at	NR_027985	4632415L05Rik	ENSMUSG00000048106	4632415L05Rik	RRS1 ribosome biogenesis regulator homolog pseudogene
9	1419612_at	NR_027985	4632415L05Rik	ENSMUSG00000048106	4632415L05Rik	RRS1 ribosome biogenesis regulator homolog pseudogene
10	1419790_at			ENSMUSG00000111180	AC160394.3
11	1419793_at			ENSMUSG00000104781	Gm43303
12	1419800_at			ENSMUSG00000102084	Gm29638
13	1419845_at	NR_002854	Dlx1as			distal-less homeobox 1, antisense
14	1419893_at	NR_027958	D930048N14Rik			RIKEN cDNA D930048N14 gene
15	1419894_at	NR_003632	Gm6787			proteasome (prosome, macropain) subunit, beta type 7 pseudogene
16	1419966_at	NR_003964	Tubb2a-ps2			tubulin, beta 2a, pseudogene 2
17	1420048_at			ENSMUSG00000110710	C78859
18	1420077_at	NR_015614	E230029C05Rik			RIKEN cDNA E230029C05 gene
19	1420257_at	NR_003625	1700073E17Rik			ribosomal protein L7 pseudogene
20	1420258_at	NR_003625	1700073E17Rik			ribosomal protein L7 pseudogene
21	1420342_at			ENSMUSG00000096954	Gdap10
22	1420469_at			ENSMUSG00000062224	4933411G06Rik
23	1420580_at	NR_027966	4930429B21Rik			RIKEN cDNA 4930429B21 gene
24	1420605_at	NR_027802	Mtag2			metastasis associated gene 2
25	1420681_at	NR_027915	1700120K04Rik			RIKEN cDNA 1700120K04 gene
26	1420750_at			ENSMUSG00000107121	1110006O24Rik
27	1420777_a_at	NR_003635	4933400A11Rik			capping protein (actin filament) muscle Z-line, alpha 1 pseudogene
28	1420781_at			ENSMUSG00000050189	Etos1
29	1420792_at	NR_027988	4930433N12Rik	ENSMUSG00000042360	4930433N12Rik	RIKEN cDNA 4930433N12 gene
30	1421206_at			ENSMUSG00000085559	Gm11959
31	1421447_at			ENSMUSG00000093662	Gm20649
32	1421498_a_at	NR_027924	2010204K13Rik			RIKEN cDNA 2010204K13 gene
33	1421573_at			ENSMUSG00000108803	Gm44904
34	1421613_at	NR_003523	H2afy3			H2A histone family, member Y3
35	1421754_at			ENSMUSG00000105361	AY036118
36	1422840_at	NR_003639	1700013N18Rik			ubiquitin-conjugating enzyme E2D 2 pseudogene
37	1423071_x_at			ENSMUSG00000112073	AC131720.3
38	1423498_at	NR_003959	Aldoart2			aldolase 1, A isoform, retrogene 2
39	1424515_at			ENSMUSG00000097119	B230354K17Rik
40	1424516_at			ENSMUSG00000097119	B230354K17Rik
41	1424843_a_at	NR_002840	Gas5			growth arrest specific 5
42	1424860_at			ENSMUSG00000097392	D930016D06Rik
43	1424861_at			ENSMUSG00000097392	D930016D06Rik
44	1425095_at			ENSMUSG00000060149	BC002059
45	1425113_x_at			ENSMUSG00000112907	AC164623.1
46	1425121_a_at	NR_024085	BC006965			cDNA sequence BC006965
47	1425365_a_at	NR_003552	Cyp2d13			cytochrome P450, family 2, subfamily d, polypeptide 13
48	1425868_at			ENSMUSG00000050936	Gm42743
49	1425961_at			ENSMUSG00000070794	BC016548
50	1426119_at	NR_000040	Tyms-ps			thymidylate synthase, pseudogene
51	1426758_s_at	NR_003633	Meg3	ENSMUSG00000021268	Meg3	maternally expressed 3
52	1426766_at			ENSMUSG00000018451	6330403K07Rik
53	1426771_at	NR_002321	Tug1			taurine upregulated gene 1
54	1426936_at			ENSMUSG00000110866 /// ENSMUSG00000112478 /// ENSMUSG00000112324 /// ENSMUSG00000110631 /// ENSMUSG00000106334	AC141438.1 /// AC153370.2 /// AC153548.2 /// Gm45836 /// Gm43549
55	1426987_at	NR_030716	5430417L22Rik			RIKEN cDNA 5430417L22 gene
56	1427081_at	NR_030699	A630072M18Rik			RIKEN cDNA A630072M18 gene
57	1427122_at	NR_002845	Copg2as2			coatomer protein complex, subunit gamma 2, antisense 2
58	1427123_s_at	NR_002845	Copg2as2			coatomer protein complex, subunit gamma 2, antisense 2
59	1427124_at	NR_029452	4932416H05Rik			RIKEN cDNA 4932416H05 gene
60	1427140_at	NR_003368	Pvt1	ENSMUSG00000097039	Pvt1	plasmacytoma variant translocation 1
61	1427141_at	NR_024720	2700099C18Rik			RIKEN cDNA 2700099C18 gene
62	1427216_at			ENSMUSG00000096987	Gm26525 /// Gm26867
63	1427262_at	NR_001463	Xist	ENSMUSG00000086503	Xist	inactive X specific transcripts
64	1427263_at	NR_001463	Xist	ENSMUSG00000086503	Xist	inactive X specific transcripts
65	1427285_s_at	NR_002847	Malat1	ENSMUSG00000092341	Malat1	metastasis associated lung adenocarcinoma transcript 1 (non-coding RNA)
66	1427298_at	NR_002870	Dnm3os			dynamin 3, opposite strand
67	1427320_at	NR_002845	Copg2as2			coatomer protein complex, subunit gamma 2, antisense 2
68	1427360_at	NR_027926	4930507D05Rik			RIKEN cDNA 4930507D05 gene
69	1427394_at	NR_002855	Igf2as			insulin-like growth factor 2, antisense
70	1427410_at	NR_028264	Dleu2	ENSMUSG00000097589	Dleu2	deleted in lymphocytic leukemia, 2
71	1427411_s_at	NR_028264	Dleu2	ENSMUSG00000097589	Dleu2	deleted in lymphocytic leukemia, 2
72	1427451_a_at	NR_003364	BC018473			cDNA sequence BC018473
73	1427453_at	NR_003364	BC018473			cDNA sequence BC018473
74	1427580_a_at	NR_028261	Rian	ENSMUSG00000097451 /// ENSMUSG00000107391	Rian /// AC152063.6	RNA imprinted and accumulated in nucleus
75	1427596_at	NR_002844	Tsix			X (inactive)-specific transcript, antisense
76	1427598_at	NR_002895	Snord116			small nucleolar RNA, C/D box 116 cluster
77	1427636_at	NR_027507	Tspy-ps			testis specific protein-Y encoded, pseudogene
78	1427643_at			ENSMUSG00000108255	Gm16499
79	1427666_a_at			ENSMUSG00000103586	5830405F06Rik
80	1427667_s_at			ENSMUSG00000103586	5830405F06Rik
81	1427740_a_at			ENSMUSG00000087659	Gm12606
82	1427755_at	NR_028284	Mcpt-ps1			mast cell protease, pseudogene 1
83	1427795_s_at			ENSMUSG00000106688	Gm42851
84	1427821_at	NR_002845	Copg2as2			coatomer protein complex, subunit gamma 2, antisense 2
85	1427822_a_at	NR_002845	Copg2as2			coatomer protein complex, subunit gamma 2, antisense 2
86	1427932_s_at			ENSMUSG00000106874	Gm20186
87	1428027_at			ENSMUSG00000097418	Mir155hg
88	1428036_at			ENSMUSG00000079163	Gm15498
89	1428038_at			ENSMUSG00000048824	Gm568
90	1428055_at	NR_028261	Rian	ENSMUSG00000097451 /// ENSMUSG00000107391	Rian /// AC152063.6	RNA imprinted and accumulated in nucleus
91	1428083_at	NR_003513	Neat1	ENSMUSG00000092274	Neat1	nuclear paraspeckle assembly transcript 1 (non-protein coding)
92	1428286_at	NR_024329	2900097C17Rik	ENSMUSG00000102869	2900097C17Rik	RIKEN cDNA 2900097C17 gene
93	1428370_at	NR_027817	1500011B03Rik			RIKEN cDNA 1500011B03 gene
94	1428375_at	NR_015524	4932415G12Rik			RIKEN cDNA 4932415G12 gene
95	1428376_at	NR_015524	4932415G12Rik			RIKEN cDNA 4932415G12 gene
96	1428411_at	NR_015473	1700020I14Rik	ENSMUSG00000085438	1700020I14Rik	RIKEN cDNA 1700020I14 gene
97	1428442_at	NR_015528	BC029722			cDNA sequence BC029722
98	1428452_at	NR_027984	2810025M15Rik			RIKEN cDNA 2810025M15 gene
99	1428486_at	NR_003643	1700123L14Rik			nucleoporin 50 pseudogene
100	1428529_at			ENSMUSG00000097195	Snhg5
101	1428552_at	NR_024619	2610001J05Rik			RIKEN cDNA 2610001J05 gene
102	1428562_at	NR_030711	2210403K04Rik			RIKEN cDNA 2210403K04 gene
103	1428670_at			ENSMUSG00000110631	Gm45836
104	1428694_at	NR_029382	Mirhg1	ENSMUSG00000089726	Mir17hg	microRNA host gene 1 (non-protein coding)
105	1428732_at	NR_024331	1700008J07Rik			RIKEN cDNA 1700008J07 gene
106	1428764_at	NR_003633	Meg3	ENSMUSG00000021268	Meg3	maternally expressed 3
107	1428765_at	NR_003633	Meg3	ENSMUSG00000021268	Meg3	maternally expressed 3
108	1428909_at	NR_002860	A130040M12Rik			RIKEN cDNA A130040M12 gene
109	1429027_at	NR_028575	Snord123	ENSMUSG00000096956	Snhg18	small nucleolar RNA, C/D box 123
110	1429040_at	NR_028428	6820431F20Rik			cadherin 11 pseudogene
111	1429041_at	NR_028428	6820431F20Rik			cadherin 11 pseudogene
112	1429060_at	NR_002847	Malat1	ENSMUSG00000092341	Malat1	metastasis associated lung adenocarcinoma transcript 1 (non-coding RNA)
113	1429073_at	NR_015577	2210015D19Rik			RIKEN cDNA 2210015D19 gene
114	1429136_at	NR_027956	1700052K11Rik			RIKEN cDNA 1700052K11 gene
115	1429162_at	NR_029432	1500015A07Rik			RIKEN cDNA 1500015A07 gene
116	1429207_at	NR_027866	5730408K05Rik			RIKEN cDNA 5730408K05 gene
117	1429208_at	NR_027866	5730408K05Rik			RIKEN cDNA 5730408K05 gene
118	1429256_at	NR_003633	Meg3	ENSMUSG00000021268	Meg3	maternally expressed 3
119	1429257_at	NR_003633	Meg3	ENSMUSG00000021268	Meg3	maternally expressed 3
120	1429264_at	NR_015601	C030044B11Rik			RIKEN cDNA C030044B11 gene
121	1429331_at	NR_015510	4632427E13Rik			RIKEN cDNA 4632427E13 gene
122	1429332_at	NR_015510	4632427E13Rik			RIKEN cDNA 4632427E13 gene
123	1429452_x_at	NR_003518	Pisd-ps3			phosphatidylserine decarboxylase, pseudogene 3
124	1429469_at	NR_027886	A930013F10Rik			RIKEN cDNA A930013F10 gene
125	1429472_at			ENSMUSG00000113211	CT010575.2
126	1429482_at	NR_015460	1700003H04Rik			RIKEN cDNA 1700003H04 gene
127	1429510_at	NR_030682	2810410L24Rik			RIKEN cDNA 2810410L24 gene
128	1429636_at			ENSMUSG00000071721	1700010D01Rik
129	1429645_at			ENSMUSG00000037884	1700017G19Rik
130	1429669_at	NR_026888	4930488L21Rik			RIKEN cDNA 4930488L21 gene
131	1429712_at			ENSMUSG00000078891	Gm11008
132	1429729_at	NR_015498	1500004A13Rik			RIKEN cDNA 1500004A13 gene
133	1429791_at	NR_028376	A930004D18Rik			RIKEN cDNA A930004D18 gene
134	1429792_at	NR_024078	Btbd19			BTB (POZ) domain containing 19
135	1429795_at			ENSMUSG00000075511	1700001L05Rik
136	1429840_at			ENSMUSG00000097638	Carlr
137	1429857_at	NR_027891	2900092D14Rik			RIKEN cDNA 2900092D14 gene
138	1429868_at	NR_027968	1700020N01Rik			RIKEN cDNA 1700020N01 gene
139	1429882_at	NR_028428	6820431F20Rik			cadherin 11 pseudogene
140	1429895_at			ENSMUSG00000097468	Mdrl
141	1429915_at	NR_024323	4930426L09Rik			RIKEN cDNA 4930426L09 gene
142	1429931_at			ENSMUSG00000106791	4930553P18Rik
143	1429969_at			ENSMUSG00000107481	4833403J16Rik
144	1430008_x_at	NR_001582	Speer5-ps1			spermatogenesis associated glutamate (E)-rich protein 5, pseudogene 1
145	1430012_at			ENSMUSG00000097336	Fendrr
146	1430013_at			ENSMUSG00000097165	2210008F06Rik
147	1430016_at	NR_029445	4930584F24Rik	ENSMUSG00000029044	4930584F24Rik	RIKEN cDNA 4930584F24 gene
148	1430030_at	NR_028300	5330426P16Rik	ENSMUSG00000022639	Dubr	RIKEN cDNA 5330426P16 gene
149	1430060_at			ENSMUSG00000097962	1700034G24Rik
150	1430063_at			ENSMUSG00000090457	4930571K23Rik
151	1430070_at			ENSMUSG00000059631	1500035N22Rik
152	1430079_at	NR_029464	5033406O09Rik	ENSMUSG00000113769	AC132623.2	RIKEN cDNA 5033406O09 gene
153	1430093_at			ENSMUSG00000069713	4933406P04Rik
154	1430099_at			ENSMUSG00000096986	4930509E16Rik
155	1430115_at			ENSMUSG00000013562	4833413E03Rik
156	1430118_at			ENSMUSG00000041789	2700046A07Rik
157	1430122_at			ENSMUSG00000062704	9430002A10Rik
158	1430137_at			ENSMUSG00000097290	1300002E11Rik
159	1430155_at	NR_033197	4933427E11Rik			RIKEN cDNA 4933427E11 gene
160	1430158_at	NR_030776	3110021A11Rik			RIKEN cDNA 3110021A11 gene
161	1430198_at			ENSMUSG00000113331	AC091458.3
162	1430202_at	NR_015485	1700108F19Rik	ENSMUSG00000101009	1700108F19Rik	RIKEN cDNA 1700108F19 gene
163	1430218_at			ENSMUSG00000087289	4933424M12Rik
164	1430239_at			ENSMUSG00000110140	5430421F17Rik
165	1430246_at			ENSMUSG00000097494	4933406C10Rik
166	1430263_at	NR_027899	1700109F18Rik			RIKEN cDNA 1700109F18 gene
167	1430265_at	NR_028329	D630032N06Rik			RIKEN cDNA D630032N06 gene
168	1430267_at			ENSMUSG00000097619	4833422M21Rik
169	1430276_at			ENSMUSG00000107526	1700003I16Rik
170	1430285_at	NR_024097	Gm14057			Ppp1r14c pseudogene
171	1430338_at	NR_015503	A330040F15Rik			RIKEN cDNA A330040F15 gene
172	1430366_at	NR_015591	5430405H02Rik			RIKEN cDNA 5430405H02 gene
173	1430372_at			ENSMUSG00000054622	D730045B01Rik
174	1430386_at	NR_033228	E030024N20Rik			peptidylprolyl isomerase A pseudogene 8
175	1430396_at			ENSMUSG00000099170	5730403I07Rik
176	1430405_at			ENSMUSG00000028009	1700061I17Rik
177	1430410_at			ENSMUSG00000097115	1810019N24Rik
178	1430419_at			ENSMUSG00000097457	2310031A07Rik
179	1430426_at			ENSMUSG00000097831	4930540M05Rik
180	1430440_at			ENSMUSG00000087337 /// ENSMUSG00000087609 /// ENSMUSG00000087495	Gm14144 /// 4930442J19Rik /// Gm14152
181	1430444_at			ENSMUSG00000108652	0610006L08Rik
182	1430451_at			ENSMUSG00000085956	4930481B07Rik
183	1430499_at			ENSMUSG00000107305	Gm43262
184	1430507_at			ENSMUSG00000111422	AC153536.3
185	1430508_at			ENSMUSG00000099639	1700084F23Rik
186	1430525_at	NR_028122	2310001K24Rik			RIKEN cDNA 2310001K24 gene
187	1430538_at	NR_028432	2210013O21Rik			RIKEN cDNA 2210013O21 gene
188	1430573_s_at	NR_015349	Etohd2			ethanol decreased 2
189	1430603_at	NR_029444	4930579K19Rik			RIKEN cDNA 4930579K19 gene
190	1430616_at	NR_028384	4930528A17Rik			RIKEN cDNA 4930528A17 gene
191	1430618_at			ENSMUSG00000097537	2610020C07Rik
192	1430636_at	NR_027957	Ppp4r1l			protein phosphatase 4, regulatory subunit 1-like
193	1430639_at	NR_029473	4930524L23Rik			RIKEN cDNA 4930524L23 gene
194	1430644_at	NR_026907	Wbscr25			Williams Beuren syndrome chromosome region 25 (human)
195	1430655_at			ENSMUSG00000097850	4631405K08Rik
196	1430660_at	NR_015498	1500004A13Rik	ENSMUSG00000098912	1500004A13Rik	RIKEN cDNA 1500004A13 gene
197	1430677_at	NR_015596	4930442L01Rik			RIKEN cDNA 4930442L01 gene
198	1430679_at	NR_015555	4933404O12Rik	ENSMUSG00000097908	4933404O12Rik	RIKEN cDNA 4933404O12 gene
199	1430686_at	NR_015506	4833418N02Rik	ENSMUSG00000085287	4833418N02Rik	RIKEN cDNA 4833418N02 gene
200	1430691_at			ENSMUSG00000097561	4632411P08Rik
201	1430709_at			ENSMUSG00000113544	CT010462.1
202	1430725_at	NR_015575	4933432I09Rik			RIKEN cDNA 4933432I09 gene
203	1430739_at			ENSMUSG00000097693	4930471M09Rik
204	1430741_at			ENSMUSG00000111807	AC160394.5
205	1430761_at	NR_028113	0610039K10Rik			RIKEN cDNA 0610039K10 gene
206	1430766_at			ENSMUSG00000096932	5033403F01Rik
207	1430767_a_at			ENSMUSG00000110009	4930543E12Rik
208	1430787_at	NR_015477	2310050B05Rik			RIKEN cDNA 2310050B05 gene
209	1430799_at	NR_015548	5830432E09Rik			RIKEN cDNA 5830432E09 gene
210	1430812_at			ENSMUSG00000097841	4930511A02Rik
211	1430830_at			ENSMUSG00000097784	A430105J06Rik
212	1430832_at			ENSMUSG00000097323	4930426I24Rik
213	1430839_at			ENSMUSG00000096982	Redrum
214	1430841_at			ENSMUSG00000107585 /// ENSMUSG00000108281	3300002P13Rik /// AC217111.5
215	1430845_at			ENSMUSG00000073164	2410018L13Rik
216	1430852_at	NR_028123	1600029I14Rik			RIKEN cDNA 1600029I14 gene
217	1430860_at			ENSMUSG00000097619	4833422M21Rik
218	1430867_at			ENSMUSG00000107496	4933431M02Rik
219	1430872_at	NR_024257	4930412O13Rik			RIKEN cDNA 4930412O13 gene
220	1430874_at			ENSMUSG00000106164	Gm43270
221	1430881_at			ENSMUSG00000098758	7630403G23Rik
222	1430883_at			ENSMUSG00000109197	4933402C05Rik
223	1430884_at			ENSMUSG00000102408	4930568G15Rik
224	1430903_at			ENSMUSG00000113802	AC159272.1
225	1430914_at			ENSMUSG00000105501	5330426L24Rik
226	1430923_at			ENSMUSG00000107479	Gm44029
227	1430924_at			ENSMUSG00000045928	4933440M02Rik
228	1430925_at			ENSMUSG00000086800	4930556L07Rik
229	1430930_at	NR_028125	0610038B21Rik			RIKEN cDNA 0610038B21 gene
230	1430939_at			ENSMUSG00000097502	4930528D03Rik
231	1430958_at			ENSMUSG00000108848	4933430N04Rik
232	1430960_at			ENSMUSG00000097082	4933440J02Rik
233	1430964_at			ENSMUSG00000100157	2310034O05Rik
234	1430989_a_at	NR_015473	1700020I14Rik	ENSMUSG00000085438	1700020I14Rik	RIKEN cDNA 1700020I14 gene
235	1430991_at	NR_015572	1810014B01Rik			RIKEN cDNA 1810014B01 gene
236	1431027_at			ENSMUSG00000085030	2810455O05Rik
237	1431083_a_at	NR_015572	1810014B01Rik			RIKEN cDNA 1810014B01 gene
238	1431084_x_at	NR_015572	1810014B01Rik			RIKEN cDNA 1810014B01 gene
239	1431103_at			ENSMUSG00000100727	1700003P14Rik
240	1431157_at			ENSMUSG00000107008	Gm2762
241	1431163_at	NR_033198	2700046G09Rik	ENSMUSG00000097787	2700046G09Rik	RIKEN cDNA 2700046G09 gene
242	1431168_at	NR_015385	Six3os1			Six3 opposite strand transcript 1
243	1431213_a_at			ENSMUSG00000105353 /// ENSMUSG00000111202	Gm42428 /// AC153954.3
244	1431220_at			ENSMUSG00000106019	Gm43672
245	1431229_at	NR_015351	Ipw			imprinted gene in the Prader-Willi syndrome region
246	1431245_at			ENSMUSG00000040657	1700063H04Rik
247	1431248_at	NR_027890	5031426D15Rik			RIKEN cDNA 5031426D15 gene
248	1431250_at			ENSMUSG00000073164	2410018L13Rik
249	1431276_at			ENSMUSG00000073067	9130019P16Rik
250	1431283_at			ENSMUSG00000106438	Gm42749
251	1431286_at			ENSMUSG00000106219	5830416I19Rik
252	1431297_a_at			ENSMUSG00000031736	Crnde
253	1431317_at			ENSMUSG00000073164	2410018L13Rik
254	1431340_a_at	NR_027828	Ncrna00081			non-protein coding RNA 81
255	1431348_at	NR_028021	Ppifos			peptidylprolyl isomerase F, opposite strand transcription unit
256	1431350_at	NR_015507	C130036L24Rik			RIKEN cDNA C130036L24 gene
257	1431351_at	NR_003368	Pvt1	ENSMUSG00000097039	Pvt1	plasmacytoma variant translocation 1
258	1431352_s_at	NR_003368	Pvt1	ENSMUSG00000097039	Pvt1	plasmacytoma variant translocation 1
259	1431356_at			ENSMUSG00000085427	6430710C18Rik
260	1431364_a_at			ENSMUSG00000092178	Gm45351
261	1431374_at	NR_028126	6330407A03Rik			RIKEN cDNA 6330407A03 gene
262	1431397_at	NR_030712	3110099E03Rik	ENSMUSG00000085582	3110099E03Rik	RIKEN cDNA 3110099E03 gene
263	1431408_at			ENSMUSG00000086221	4930412B13Rik
264	1431414_at	NR_029433	1700003G18Rik			RIKEN cDNA 1700003G18 gene
265	1431424_at	NR_015543	2810055G20Rik	ENSMUSG00000090386	Mir99ahg	RIKEN cDNA 2810055G20 gene
266	1431435_at			ENSMUSG00000097541	Gm26752
267	1431448_at			ENSMUSG00000113210	AC125535.1
268	1431453_at	NR_015512	4933406K04Rik	ENSMUSG00000085820	4933406K04Rik	RIKEN cDNA 4933406K04 gene
269	1431457_at			ENSMUSG00000109915	7420700N18Rik
270	1431460_at			ENSMUSG00000086263	4930519D14Rik
271	1431461_at			ENSMUSG00000101848	4933417E11Rik
272	1431476_at			ENSMUSG00000111836	AC140363.2
273	1431483_at			ENSMUSG00000051758	4930544M13Rik
274	1431486_at	NR_028310	4930503E24Rik			eukaryotic translation initiation factor 3, subunit I pseudogene
275	1431495_at			ENSMUSG00000113056	AC153152.1
276	1431508_at			ENSMUSG00000086066	4930423M02Rik
277	1431522_at			ENSMUSG00000098008	A930001A20Rik
278	1431524_at			ENSMUSG00000085928	4933427I22Rik
279	1431526_at			ENSMUSG00000099958	1700010B13Rik
280	1431540_at			ENSMUSG00000108187	4930511E03Rik
281	1431544_at			ENSMUSG00000107217	4930524B17Rik
282	1431546_at			ENSMUSG00000087137	4930509K18Rik
283	1431550_at			ENSMUSG00000092578	4930488B22Rik
284	1431552_at			ENSMUSG00000100182	1810006J02Rik
285	1431555_at			ENSMUSG00000113218	AC159647.1
286	1431557_at			ENSMUSG00000110592	4930488N15Rik
287	1431558_at			ENSMUSG00000102098	2310016D03Rik
288	1431559_at			ENSMUSG00000085427	6430710C18Rik
289	1431562_at			ENSMUSG00000044544	4921513I03Rik
290	1431565_at			ENSMUSG00000112940	AC121872.1
291	1431566_at			ENSMUSG00000086141	9030622O22Rik
292	1431567_at	NR_029439	1700018A04Rik	ENSMUSG00000038408	1700018A04Rik	RIKEN cDNA 1700018A04 gene
293	1431568_at			ENSMUSG00000033015	4933427E13Rik
294	1431572_at			ENSMUSG00000101257	2310015K22Rik
295	1431574_at			ENSMUSG00000085641	4930465M20Rik
296	1431576_at			ENSMUSG00000085122	4933404K08Rik
297	1431577_at			ENSMUSG00000110018	5430437J10Rik
298	1431584_at			ENSMUSG00000099139	1110028F18Rik
299	1431588_at			ENSMUSG00000111938	AC241534.1
300	1431599_at			ENSMUSG00000100291	2310069B03Rik
301	1431614_at			ENSMUSG00000100891	2810049E08Rik
302	1431617_at			ENSMUSG00000086209	4933405E24Rik
303	1431620_at			ENSMUSG00000087495	Gm14152
304	1431622_at	NR_015512	4933406K04Rik	ENSMUSG00000085820	4933406K04Rik	RIKEN cDNA 4933406K04 gene
305	1431628_at			ENSMUSG00000029092	D5Ertd615e
306	1431635_at			ENSMUSG00000085321	4930412F09Rik
307	1431643_at	NR_001581	Speer6-ps1			spermatogenesis associated glutamate (E)-rich protein 6, pseudogene 1
308	1431653_at			ENSMUSG00000103586	5830405F06Rik
309	1431661_at			ENSMUSG00000086945	4930562A09Rik
310	1431662_at			ENSMUSG00000031559	4930555F03Rik
311	1431674_at			ENSMUSG00000046995	2610303G11Rik
312	1431682_at	NR_024017	4930594C11Rik			G1 to S phase transition pseudogene
313	1431688_at			ENSMUSG00000097779	4833407H14Rik
314	1431714_at			ENSMUSG00000099411	2310015D24Rik
315	1431720_at			ENSMUSG00000085329	2810404F17Rik
316	1431742_at			ENSMUSG00000100277	1810053B23Rik
317	1431756_at			ENSMUSG00000097504	4930516B21Rik
318	1431767_at			ENSMUSG00000111629	AC126257.4
319	1431769_at			ENSMUSG00000039563	2210406O10Rik
320	1431783_at			ENSMUSG00000030636	1700010L04Rik
321	1431803_at	NR_003552	Cyp2d13			cytochrome P450, family 2, subfamily d, polypeptide 13
322	1431818_at	NR_015551	1700012B15Rik			RIKEN cDNA 1700012B15 gene
323	1431820_at			ENSMUSG00000042579	4632404H12Rik
324	1431837_at			ENSMUSG00000087684	1200007C13Rik
325	1431838_at			ENSMUSG00000031510	1700128E19Rik
326	1431842_at			ENSMUSG00000110476	4930422C21Rik
327	1431847_at			ENSMUSG00000097827	5330439K02Rik
328	1431869_at			ENSMUSG00000099364	5730419F03Rik
329	1431870_at			ENSMUSG00000020033	4930463O16Rik
330	1431876_at			ENSMUSG00000047324	4931429P17Rik
331	1431884_at			ENSMUSG00000112289	AC153937.3
332	1431891_at			ENSMUSG00000086559 /// ENSMUSG00000085015	Gm14426 /// Gm14424
333	1431895_at			ENSMUSG00000020624	4933434M16Rik
334	1431908_at			ENSMUSG00000097407	4933408J17Rik
335	1431910_at			ENSMUSG00000062046	5730460C07Rik
336	1431912_at			ENSMUSG00000100119	2700089I24Rik
337	1431918_at			ENSMUSG00000095956	1700036A12Rik
338	1431943_at			ENSMUSG00000101791	2210011K15Rik
339	1431944_at			ENSMUSG00000112832	AC129304.2
340	1431950_at			ENSMUSG00000084909	4930528G23Rik
341	1431955_at			ENSMUSG00000087358	4930453H23Rik
342	1431965_at			ENSMUSG00000112500	AC160146.1
343	1431975_at			ENSMUSG00000079407	1700110I01Rik
344	1431976_at			ENSMUSG00000087335	4930526F13Rik
345	1431978_at			ENSMUSG00000085252	8430437L04Rik
346	1431979_at			ENSMUSG00000097172	4930444M15Rik
347	1431984_at			ENSMUSG00000100666	1700007F19Rik
348	1431987_at			ENSMUSG00000032048	4930510E17Rik
349	1431990_at			ENSMUSG00000104956	4930429D17Rik
350	1431994_at			ENSMUSG00000112356	AC167234.2
351	1431997_at	NR_033215	3000002C10Rik			glyceraldehyde-3-phosphate dehydrogenase pseudogene
352	1432002_at			ENSMUSG00000084966	2810471M01Rik
353	1432025_at			ENSMUSG00000110116	4933430A20Rik
354	1432031_at			ENSMUSG00000097387	4930563E18Rik
355	1432036_at			ENSMUSG00000108924	4933436H12Rik
356	1432038_at			ENSMUSG00000102362	4930509J09Rik
357	1432041_at			ENSMUSG00000097627	4930519A11Rik
358	1432050_at			ENSMUSG00000097095	Gm26547
359	1432059_x_at			ENSMUSG00000073147	5031425E22Rik
360	1432061_at			ENSMUSG00000110427	Gm45852
361	1432063_at			ENSMUSG00000092171	4833427F10Rik
362	1432067_at			ENSMUSG00000112484	AC159710.1
363	1432069_at			ENSMUSG00000103503	1700023G09Rik
364	1432074_at			ENSMUSG00000085496	4930517E11Rik
365	1432076_at			ENSMUSG00000109106	4933430H16Rik
366	1432078_at			ENSMUSG00000109215	4930453L07Rik
367	1432082_at			ENSMUSG00000100580	4933436I20Rik
368	1432085_at			ENSMUSG00000105838	4930425O10Rik
369	1432087_at			ENSMUSG00000086025	4933406G16Rik
370	1432089_at			ENSMUSG00000097361	4930550C17Rik
371	1432093_at			ENSMUSG00000087254	2310005A03Rik
372	1432100_a_at			ENSMUSG00000106762	4930478P22Rik
373	1432112_at			ENSMUSG00000068957	4930589L23Rik
374	1432117_at			ENSMUSG00000111746	AC160116.2
375	1432118_at			ENSMUSG00000099528	2410012E07Rik
376	1432145_at			ENSMUSG00000097710	2310026I22Rik
377	1432166_at			ENSMUSG00000087648	E130018N17Rik
378	1432167_at			ENSMUSG00000097681	Gm26643
379	1432168_at			ENSMUSG00000090263	D730045A05Rik
380	1432171_at			ENSMUSG00000113218	AC159647.1
381	1432175_at			ENSMUSG00000106002	5430434I15Rik
382	1432186_at	NR_029436	1700028J19Rik			RIKEN cDNA 1700028J19 gene
383	1432194_at			ENSMUSG00000112041	AC104880.1
384	1432208_at			ENSMUSG00000112762	AC131596.1
385	1432222_at			ENSMUSG00000107614	Gm44196
386	1432225_at			ENSMUSG00000078618	4930456L15Rik
387	1432226_at			ENSMUSG00000051198	4930548G14Rik
388	1432234_at			ENSMUSG00000105490	4933438B17Rik
389	1432237_at	NR_027973	5730522E02Rik			RIKEN cDNA 5730522E02 gene
390	1432243_a_at			ENSMUSG00000097021	4933433G15Rik
391	1432246_at			ENSMUSG00000108128	4922502N22Rik
392	1432248_at			ENSMUSG00000109808	5430402P08Rik
393	1432252_a_at	NR_015512	4933406K04Rik	ENSMUSG00000085820	4933406K04Rik	RIKEN cDNA 4933406K04 gene
394	1432256_at	NR_033213	1700111N16Rik			RIKEN cDNA 1700111N16 gene
395	1432265_at			ENSMUSG00000091061	4930445B16Rik
396	1432267_at			ENSMUSG00000097934	6720483E21Rik
397	1432268_at	NR_028124	2310068J16Rik			RIKEN cDNA 2310068J16 gene
398	1432274_at			ENSMUSG00000110037	Gm45685
399	1432277_at			ENSMUSG00000104004	4930565D16Rik
400	1432278_at			ENSMUSG00000097693	4930471M09Rik
401	1432291_at			ENSMUSG00000108236	0610033M10Rik
402	1432297_at			ENSMUSG00000108113	Gm44015
403	1432303_at			ENSMUSG00000104904	9330198I05Rik
404	1432305_at			ENSMUSG00000048628	4930542C16Rik
405	1432313_at			ENSMUSG00000097044	4933433F19Rik
406	1432314_at			ENSMUSG00000099724	4930554C24Rik
407	1432316_at			ENSMUSG00000109582	4933439N14Rik
408	1432317_at			ENSMUSG00000112765	AC122832.3
409	1432320_at			ENSMUSG00000097360	9430065F17Rik
410	1432323_at			ENSMUSG00000086070	8430436N08Rik
411	1432340_at			ENSMUSG00000092066	1700121N20Rik
412	1432341_at			ENSMUSG00000099751	1700022A22Rik
413	1432345_at			ENSMUSG00000105274	1700048F04Rik
414	1432354_at	NR_015460	1700003H04Rik			RIKEN cDNA 1700003H04 gene
415	1432355_at			ENSMUSG00000113800	AC124179.2
416	1432356_at			ENSMUSG00000084792	1700056N10Rik
417	1432365_a_at			ENSMUSG00000086800	4930556L07Rik
418	1432368_at			ENSMUSG00000097181	4930594M17Rik
419	1432369_at			ENSMUSG00000097738	4930445N18Rik
420	1432370_at			ENSMUSG00000110876	AC113095.1
421	1432371_a_at			ENSMUSG00000097267	1700109K24Rik
422	1432382_at			ENSMUSG00000100850	4930434B07Rik
423	1432389_at			ENSMUSG00000086160	4933438A12Rik
424	1432390_at	NR_015540	4933400F21Rik			RIKEN cDNA 4933400F21 gene
425	1432391_at			ENSMUSG00000096979	Gm26880
426	1432402_at			ENSMUSG00000108885	4930402F11Rik
427	1432403_at			ENSMUSG00000102004	4933402C06Rik
428	1432422_at			ENSMUSG00000100857	1700041M19Rik
429	1432441_at			ENSMUSG00000021874	4933413J09Rik
430	1432457_at			ENSMUSG00000113470	AC154581.1
431	1432460_at			ENSMUSG00000037247	Pldi
432	1432505_at	NR_015547	1700009J07Rik	ENSMUSG00000096573	1700009J07Rik	RIKEN cDNA 1700009J07 gene
433	1432507_at			ENSMUSG00000085532	B430319H21Rik
434	1432509_at			ENSMUSG00000038152	5033430I15Rik
435	1432519_at			ENSMUSG00000108207	1810059H22Rik
436	1432528_at			ENSMUSG00000096796	1700021P04Rik
437	1432541_at			ENSMUSG00000021101	4930408O17Rik
438	1432544_at			ENSMUSG00000022116	4930449E01Rik
439	1432546_at			ENSMUSG00000085350	4930529I22Rik
440	1432553_at	NR_033216	1700069L16Rik			RIKEN cDNA 1700069L16 gene
441	1432560_at	NR_033120	Klk1b7-ps			kallikrein 1-related peptidase b7, pseudogene
442	1432563_at			ENSMUSG00000092276	1700116B05Rik
443	1432564_at			ENSMUSG00000101810	1700066C05Rik
444	1432642_at			ENSMUSG00000099608	4933411E06Rik
445	1432646_a_at	NR_024329	2900097C17Rik	ENSMUSG00000102869 /// ENSMUSG00000104222	2900097C17Rik /// Gm7292	RIKEN cDNA 2900097C17 gene
446	1432658_at	NR_015493	2810403D21Rik			RIKEN cDNA 2810403D21 gene
447	1432833_at			ENSMUSG00000108345	4933435G04Rik
448	1432854_at			ENSMUSG00000110709	1700018P08Rik
449	1432887_at	NR_003549	3110048L19Rik			zinc finger pseudogene
450	1432903_at	NR_015568	4933406F09Rik			RIKEN cDNA 4933406F09 gene
451	1432907_at			ENSMUSG00000099945	1700126A01Rik
452	1432909_at			ENSMUSG00000105527	4933424H11Rik
453	1432952_at			ENSMUSG00000097463	4930448E22Rik
454	1433016_s_at			ENSMUSG00000101885	Gm28235
455	1433026_at			ENSMUSG00000097664	Gm26765
456	1433076_at	NR_015581	5430402O13Rik			RIKEN cDNA 5430402O13 gene
457	1433082_at	NR_004448	4930448K20Rik			glyceraldehyde-3-phosphate dehydrogenase pseudogene
458	1433083_at	NR_004448	4930448K20Rik			glyceraldehyde-3-phosphate dehydrogenase pseudogene
459	1433190_at			ENSMUSG00000113227	AC162934.1
460	1433226_at			ENSMUSG00000097912	6330403N20Rik
461	1433262_at			ENSMUSG00000048628	4930542C16Rik
462	1433283_s_at			ENSMUSG00000100373	Gm29003
463	1433343_at	NR_004448	4930448K20Rik			glyceraldehyde-3-phosphate dehydrogenase pseudogene
464	1433344_at	NR_004448	4930448K20Rik			glyceraldehyde-3-phosphate dehydrogenase pseudogene
465	1433345_s_at	NR_004448	4930448K20Rik			glyceraldehyde-3-phosphate dehydrogenase pseudogene
466	1433357_at	NR_015478	5730422E09Rik	ENSMUSG00000107313	Gm43332	RIKEN cDNA 5730422E09 gene
467	1433458_at	NR_003620	E330021D16Rik			ubiquitin-conjugating enzyme E2Q (putative) 2 pseudogene
468	1433483_s_at	NR_015609	C86187	ENSMUSG00000110001	C86187	expressed sequence C86187
469	1433618_at			ENSMUSG00000087679	C330006A16Rik
470	1433675_at			ENSMUSG00000108414	Snhg1
471	1433762_at	NR_027923	C630043F03Rik			RIKEN cDNA C630043F03 gene
472	1433789_at	NR_003270	Snhg3			small nucleolar RNA host gene (non-protein coding) 3
473	1433865_at			ENSMUSG00000087491 /// ENSMUSG00000086757 /// ENSMUSG00000085000 /// ENSMUSG00000085989 /// ENSMUSG00000085325 /// ENSMUSG00000087462 /// ENSMUSG00000085489 /// ENSMUSG00000085060 /// ENSMUSG00000093817 /// ENSMUSG00000085534 /// ENSMUSG00000096911 /// ENSMUSG00000086959	Gm14552 /// Gm2309 /// Gm14553 /// Gm7437 /// Gm14974 /// Gm2200 /// Gm3669 /// E330016L19Rik /// Gm2101 /// Gm2117 /// Gm2165 /// E330010L02Rik
474	1433935_at			ENSMUSG00000097415	AU020206
475	1434067_at	NR_015519	AI662270	ENSMUSG00000087107	AI662270	expressed sequence AI662270
476	1434068_s_at	NR_015519	AI662270	ENSMUSG00000087107	AI662270	expressed sequence AI662270
477	1434166_at	NR_033222	9330151L19Rik			RIKEN cDNA 9330151L19 gene
478	1434259_at			ENSMUSG00000104529	Rbakdn
479	1434368_at			ENSMUSG00000101012	1700008K24Rik
480	1434372_at			ENSMUSG00000075010	AW112010
481	1434574_at	NR_015463	9430008C03Rik	ENSMUSG00000085385	Snhg17	RIKEN cDNA 9430008C03 gene
482	1434591_at	NR_027808	Zfp862			zinc finger protein 862
483	1434730_at			ENSMUSG00000097023	Mir9-3hg
484	1434792_at	NR_029440	2010320M18Rik	ENSMUSG00000100691 /// ENSMUSG00000111367	2010320M18Rik /// AC162446.5	RIKEN cDNA 2010320M18 gene
485	1434818_at			ENSMUSG00000085282	Gm15663
486	1434975_x_at	NR_003518	Pisd-ps3			phosphatidylserine decarboxylase, pseudogene 3
487	1435048_at	NR_027236	AI854703			expressed sequence AI854703
488	1435049_s_at	NR_027236	AI854703			expressed sequence AI854703
489	1435069_at	NR_015455	BC064078			cDNA sequence BC064078
490	1435121_at	NR_002866	Dio3os			deiodinase, iodothyronine type III, opposite strand
491	1435171_at			ENSMUSG00000106019	Gm43672
492	1435179_at			ENSMUSG00000050334	C130071C03Rik
493	1435200_at	NR_028086	Ncrna00086			non-protein coding RNA 86
494	1435217_at			ENSMUSG00000113095 /// ENSMUSG00000112984 /// ENSMUSG00000113273 /// ENSMUSG00000113394	CT033783.2 /// CT033783.1 /// CT033783.3 /// CT033781.3
495	1435267_at			ENSMUSG00000097230	Gm26853
496	1435403_at			ENSMUSG00000097318	1700007L15Rik
497	1435453_at			ENSMUSG00000097545	Mir124a-1hg
498	1435470_at	NR_030708	LOC547150			cadherin 11 pseudogene
499	1435524_at	NR_028574	Snhg8	ENSMUSG00000104960	Snhg8	small nucleolar RNA host gene 8
500	1435569_at	NR_027846	D630029K05Rik	ENSMUSG00000031294	D630029K05Rik	RIKEN cDNA D630029K05 gene
501	1435570_s_at	NR_027846	D630029K05Rik	ENSMUSG00000031294	D630029K05Rik	RIKEN cDNA D630029K05 gene
502	1435628_x_at			ENSMUSG00000110866 /// ENSMUSG00000112324 /// ENSMUSG00000110631 /// ENSMUSG00000106334	AC153548.2 /// Gm45836 /// Gm43549
503	1435640_x_at	NR_002860	A130040M12Rik			RIKEN cDNA A130040M12 gene
504	1435678_at	NR_027826	2610017I09Rik	ENSMUSG00000060424	Pantr1	RIKEN cDNA 2610017I09 gene
505	1435704_at			ENSMUSG00000097574	C920006O11Rik
506	1435711_at			ENSMUSG00000090086	AI480526
507	1435744_at	NR_015505	6720401G13Rik			RIKEN cDNA 6720401G13 gene
508	1435794_at			ENSMUSG00000073147	5031425E22Rik
509	1435827_at	NR_015555	4933404O12Rik	ENSMUSG00000097908	4933404O12Rik	RIKEN cDNA 4933404O12 gene
510	1435844_at			ENSMUSG00000097915	A330009N23Rik
511	1435909_at	NR_026848	C030034I22Rik	ENSMUSG00000073374	C030034I22Rik	RIKEN cDNA C030034I22 gene
512	1436040_at			ENSMUSG00000086290	Snhg12
513	1436057_at	NR_003633	Meg3	ENSMUSG00000021268	Meg3	maternally expressed 3
514	1436060_at			ENSMUSG00000086013	Gm15706
515	1436080_at	NR_030671	AW011738			expressed sequence AW011738
516	1436146_at	NR_015545	4930481A15Rik			RIKEN cDNA 4930481A15 gene
517	1436172_at			ENSMUSG00000106734	Gm20559
518	1436176_at	NR_015498	1500004A13Rik	ENSMUSG00000098912	1500004A13Rik	RIKEN cDNA 1500004A13 gene
519	1436187_at			ENSMUSG00000097867	Lppos
520	1436202_at	NR_002847	Malat1	ENSMUSG00000092341	Malat1	metastasis associated lung adenocarcinoma transcript 1 (non-coding RNA)
521	1436222_at	NR_002840	Gas5			growth arrest specific 5
522	1436231_at	NR_015605	2900052N01Rik	ENSMUSG00000099696	2900052N01Rik	RIKEN cDNA 2900052N01 gene
523	1436264_at	NR_030677	BC025920			zinc finger protein pseudogene
524	1436265_at			ENSMUSG00000072769	Gm10419
525	1436339_at	NR_015608	1810058I24Rik	ENSMUSG00000073155	1810058I24Rik	RIKEN cDNA 1810058I24 gene
526	1436347_a_at	NR_015467	5530601H04Rik			RIKEN cDNA 5530601H04 gene
527	1436369_at			ENSMUSG00000097277	2900076A07Rik
528	1436435_at	NR_015530	9530026P05Rik			RIKEN cDNA 9530026P05 gene
529	1436467_at			ENSMUSG00000074415	2610203C20Rik
530	1436491_at	NR_024599	Gm11346			X-linked lymphocyte-regulated 5 pseudogene
531	1436506_a_at	NR_024067	Snhg6	ENSMUSG00000098234	Snhg6	small nucleolar RNA host gene (non-protein coding) 6
532	1436540_at			ENSMUSG00000097375	6720427I07Rik
533	1436563_at	NR_015588	4932441J04Rik			RIKEN cDNA 4932441J04 gene
534	1436612_at			ENSMUSG00000085338	2410004I01Rik
535	1436619_at			ENSMUSG00000113346	AC154266.1
536	1436638_at	NR_015505	6720401G13Rik			RIKEN cDNA 6720401G13 gene
537	1436677_at	NR_027819	1810032O08Rik			RIKEN cDNA 1810032O08 gene
538	1436713_s_at	NR_003633	Meg3	ENSMUSG00000021268	Meg3	maternally expressed 3
539	1436740_at	NR_028428	6820431F20Rik			cadherin 11 pseudogene
540	1436796_at			ENSMUSG00000097769	Snhg4
541	1436936_s_at			ENSMUSG00000086503	Xist
542	1436964_at	NR_015456	D7Ertd715e			DNA segment, Chr 7, ERATO Doi 715, expressed
543	1437265_at			ENSMUSG00000052291	5330438D12Rik
544	1437276_at			ENSMUSG00000111291	AC124577.3
545	1437415_at			ENSMUSG00000055403	4933427D06Rik
546	1437481_at	NR_015549	Trmt61b			tRNA methyltransferase 61 homolog B (S. cerevisiae)
547	1437518_at			ENSMUSG00000097248	Gm2694
548	1437538_at	NR_024068	Snhg7			small nucleolar RNA host gene (non-protein coding) 7
549	1437562_at			ENSMUSG00000104156	Gm38102
550	1437573_at			ENSMUSG00000105957	Gm43254
551	1437606_at	NR_024078	Btbd19			BTB (POZ) domain containing 19
552	1437655_at	NR_028421	D430020J02Rik			RIKEN cDNA D430020J02 gene
553	1437658_a_at			ENSMUSG00000108414	Snhg1
554	1437717_x_at	NR_028428	6820431F20Rik			cadherin 11 pseudogene
555	1437774_at	NR_015473	1700020I14Rik	ENSMUSG00000085438	1700020I14Rik	RIKEN cDNA 1700020I14 gene
556	1437988_x_at			ENSMUSG00000095110 /// ENSMUSG00000096153	1700003E24Rik /// BC061195
557	1438044_at	NR_015458	1700047M11Rik	ENSMUSG00000100147	1700047M11Rik	RIKEN cDNA 1700047M11 gene
558	1438049_at			ENSMUSG00000097230	Gm26853
559	1438209_at			ENSMUSG00000042579	4632404H12Rik
560	1438280_at			ENSMUSG00000045709	Smkr-ps
561	1438281_x_at			ENSMUSG00000045709	Smkr-ps
562	1438285_at	NR_015577	2210015D19Rik			RIKEN cDNA 2210015D19 gene
563	1438297_at			ENSMUSG00000107948	AA545190
564	1438393_at			ENSMUSG00000101365	Gm19325
565	1438403_s_at	NR_002847	Malat1	ENSMUSG00000092341	Malat1	metastasis associated lung adenocarcinoma transcript 1 (non-coding RNA)
566	1438437_a_at	NR_015585	4933439C10Rik			RIKEN cDNA 4933439C10 gene
567	1438678_at	NR_015476	1500011K16Rik			RIKEN cDNA 1500011K16 gene
568	1438695_at	NR_015479	C230091D08Rik			RIKEN cDNA C230091D08 gene
569	1438738_at			ENSMUSG00000101599	Gm20342
570	1438745_at	NR_027829	Gm10638			predicted gene 10638
571	1438746_at	NR_028423	A530058N18Rik			RIKEN cDNA A530058N18 gene
572	1438754_at			ENSMUSG00000097431	Gm26782
573	1438791_at			ENSMUSG00000101894	1700016P04Rik
574	1438799_at	NR_015388	Dlx6os1			Dlx6 opposite strand transcript 1
575	1438822_at			ENSMUSG00000112117	RMST_1
576	1438830_at			ENSMUSG00000090211	Gm16050
577	1438838_at	NR_028380	B230206F22Rik	ENSMUSG00000086370	Ftx	RIKEN cDNA B230206F22 gene
578	1438867_at			ENSMUSG00000073018	Gm1070
579	1438873_at	NR_026798	Zfp389			zinc finger protein 389
580	1438880_at	NR_015573	1700012D14Rik			RIKEN cDNA 1700012D14 gene
581	1438893_at	NR_015467	5530601H04Rik			RIKEN cDNA 5530601H04 gene
582	1438898_at			ENSMUSG00000103334	Gm29771
583	1438915_at	NR_015505	6720401G13Rik			RIKEN cDNA 6720401G13 gene
584	1438916_x_at	NR_015505	6720401G13Rik			RIKEN cDNA 6720401G13 gene
585	1438972_x_at	NR_030682	2810410L24Rik			RIKEN cDNA 2810410L24 gene
586	1439055_at	NR_003564	Gm15698			transcription elongation factor B (SIII), polypeptide 2 pseudogene
587	1439056_at			ENSMUSG00000094002	Gm9866
588	1439069_a_at	NR_003518	Pisd-ps3			phosphatidylserine decarboxylase, pseudogene 3
589	1439071_at			ENSMUSG00000097772	5430416N02Rik
590	1439077_at	NR_003292	Zxda			zinc finger, X-linked, duplicated A
591	1439112_at	NR_015469	2810442I21Rik			RIKEN cDNA 2810442I21 gene
592	1439219_at			ENSMUSG00000108379	A730082K24Rik
593	1439232_at			ENSMUSG00000087211	Lhx1os
594	1439256_x_at	NR_003568	Gpr137b-ps			G protein-coupled receptor 137B, pseudogene
595	1439311_at			ENSMUSG00000098202	B830012L14Rik
596	1439312_at			ENSMUSG00000085067	Gm15631
597	1439335_at			ENSMUSG00000112785	AC163296.3
598	1439339_at			ENSMUSG00000106718	Gm20052
599	1439380_x_at	NR_003633	Meg3	ENSMUSG00000021268	Meg3	maternally expressed 3
600	1439399_a_at	NR_002896	Snhg1	ENSMUSG00000108414	Snhg1	small nucleolar RNA host gene (non-protein coding) 1
601	1439471_at			ENSMUSG00000110631	Gm45836
602	1439480_at			ENSMUSG00000102887	Gm10857
603	1439483_at	NR_015554	AI506816			expressed sequence AI506816
604	1439514_at	NR_028376	A930004D18Rik			RIKEN cDNA A930004D18 gene
605	1439521_at			ENSMUSG00000107689	Gm44386
606	1439551_at	NR_024085	BC006965			cDNA sequence BC006965
607	1439559_at			ENSMUSG00000097515	1700040D17Rik
608	1439574_at	NR_027929	1110020A21Rik	ENSMUSG00000097047	1110020A21Rik	RIKEN cDNA 1110020A21 gene
609	1439576_at			ENSMUSG00000098221	Gm27030
610	1439592_at	NR_027957	Ppp4r1l			protein phosphatase 4, regulatory subunit 1-like
611	1439593_s_at	NR_027957	Ppp4r1l			protein phosphatase 4, regulatory subunit 1-like
612	1439668_at			ENSMUSG00000075437	Gm11681
613	1439683_at			ENSMUSG00000106230	Gm29811
614	1439684_at			ENSMUSG00000085084	4930570G19Rik
615	1439733_at			ENSMUSG00000096922	Gm17308
616	1439761_x_at			ENSMUSG00000085171	D830026I12Rik
617	1439781_at	NR_027958	D930048N14Rik			RIKEN cDNA D930048N14 gene
618	1439782_s_at	NR_027958	D930048N14Rik			RIKEN cDNA D930048N14 gene
619	1439785_at	NR_015539	9630013A20Rik			RIKEN cDNA 9630013A20 gene
620	1439870_at			ENSMUSG00000052479	A330008L17Rik
621	1439874_at			ENSMUSG00000107879	9330102E08Rik
622	1439914_at	NR_029452	4932416H05Rik			RIKEN cDNA 4932416H05 gene
623	1439947_at			ENSMUSG00000097604	Gm17322
624	1439982_at			ENSMUSG00000104266	Gm37748
625	1439994_at			ENSMUSG00000106981	Gm45495
626	1440000_at			ENSMUSG00000053117	E330013P04Rik
627	1440001_at	NR_028261	Rian	ENSMUSG00000097451 /// ENSMUSG00000107391	Rian /// AC152063.6	RNA imprinted and accumulated in nucleus
628	1440003_at			ENSMUSG00000108137	Gm44053
629	1440008_at			ENSMUSG00000101746	2310043L19Rik
630	1440049_at			ENSMUSG00000102424	Paupar
631	1440060_at	NR_026596	Gm5126			predicted gene 5126
632	1440077_at	NR_003619	6330549D23Rik			RIKEN cDNA 6330549D23 gene
633	1440094_at	NR_033217	BC030870			cDNA sequence BC030870
634	1440097_at	NR_028265	Mirg	ENSMUSG00000097391	Mirg	miRNA containing gene
635	1440098_at	NR_003627	D030018L15Rik	ENSMUSG00000078925	D030018L15Rik	nuclear receptor coactivator 2 pseudogene
636	1440099_at			ENSMUSG00000113425	AC159813.1
637	1440127_a_at			ENSMUSG00000104520	Gm37336
638	1440172_s_at			ENSMUSG00000112213	AC123074.1
639	1440202_at			ENSMUSG00000113204	CT009718.4
640	1440204_at	NR_026733	3110039M20Rik	ENSMUSG00000104861	3110039M20Rik	RIKEN cDNA 3110039M20 gene
641	1440213_a_at	NR_026688	2010001M06Rik			RIKEN cDNA 2010001M06 gene
642	1440262_at	NR_027907	AI414108			expressed sequence AI414108
643	1440266_at			ENSMUSG00000113035	AC157822.3
644	1440283_at			ENSMUSG00000108207 /// ENSMUSG00000085237	1810059H22Rik /// Gm15406
645	1440290_at			ENSMUSG00000056771	Gm10010
646	1440352_at			ENSMUSG00000097321	1700028E10Rik
647	1440361_at			ENSMUSG00000084898	Gm12371
648	1440387_at	NR_028428	6820431F20Rik			cadherin 11 pseudogene
649	1440436_at			ENSMUSG00000089815	Gm5083
650	1440445_at	NR_002867	Pax6os1			Pax6 opposite strand transcript 1
651	1440474_at			ENSMUSG00000084923	Gm15611
652	1440475_at	NR_030671	AW011738			expressed sequence AW011738
653	1440476_at	NR_027803	D6Ertd474e	ENSMUSG00000072679	D6Ertd474e	DNA segment, Chr 6, ERATO Doi 474, expressed
654	1440485_at			ENSMUSG00000113170	AC132344.1
655	1440495_at			ENSMUSG00000112117	RMST_1
656	1440510_at			ENSMUSG00000101581	C430002N11Rik
657	1440541_at	NR_015469	2810442I21Rik			RIKEN cDNA 2810442I21 gene
658	1440546_at			ENSMUSG00000114028	AC154863.1
659	1440557_at	NR_015351	Ipw			imprinted gene in the Prader-Willi syndrome region
660	1440562_at			ENSMUSG00000097613	Gm17597
661	1440608_at			ENSMUSG00000113440	AL714025.1
662	1440661_at			ENSMUSG00000097603	A430010J10Rik
663	1440680_at			ENSMUSG00000102909	Gm2453
664	1440683_at	NR_028376	A930004D18Rik			RIKEN cDNA A930004D18 gene
665	1440714_at			ENSMUSG00000092242	Gm20515
666	1440724_at	NR_027236	AI854703			expressed sequence AI854703
667	1440732_at	NR_003627	D030018L15Rik	ENSMUSG00000078925	D030018L15Rik	nuclear receptor coactivator 2 pseudogene
668	1440761_at	NR_015501	4833422C13Rik			RIKEN cDNA 4833422C13 gene
669	1440768_x_at			ENSMUSG00000101912	1700052I22Rik
670	1440775_at	NR_027865	1700054K19Rik	ENSMUSG00000100219	1700054K19Rik	RIKEN cDNA 1700054K19 gene
671	1440793_at			ENSMUSG00000101189	1700029M03Rik
672	1440794_x_at			ENSMUSG00000101189	1700029M03Rik
673	1440889_at	NR_024085	BC006965			cDNA sequence BC006965
674	1440897_at			ENSMUSG00000097514	Gm17619
675	1440906_at			ENSMUSG00000108801	Gm44514
676	1440953_at	NR_027388	1700096K18Rik	ENSMUSG00000101856	1700096K18Rik	RIKEN cDNA 1700096K18 gene
677	1440960_at			ENSMUSG00000097035	Gm26692
678	1440961_at			ENSMUSG00000105851	9130604C24Rik
679	1441000_at	NR_028066	Gm4926	ENSMUSG00000086909	Gm4926	T-cell immunoglobulin and mucin domain containing 2 pseudogene
680	1441007_at			ENSMUSG00000086363	A330102I10Rik
681	1441009_at			ENSMUSG00000097350	4732491K20Rik
682	1441032_at			ENSMUSG00000055494	Gm14168
683	1441043_at			ENSMUSG00000097522	Gm26844
684	1441048_at			ENSMUSG00000106951	5930430L01Rik
685	1441078_at			ENSMUSG00000100000	1700023F02Rik
686	1441081_a_at	NR_015536	1110038B12Rik	ENSMUSG00000092203	1110038B12Rik	RIKEN cDNA 1110038B12 gene
687	1441122_at			ENSMUSG00000060416	Gm839
688	1441136_at			ENSMUSG00000104212	Gm37986
689	1441160_at			ENSMUSG00000085316	D330050G23Rik
690	1441180_at	NR_015582	C330024D21Rik			RIKEN cDNA C330024D21 gene
691	1441197_at	NR_015610	9530059O14Rik	ENSMUSG00000097736	9530059O14Rik	RIKEN cDNA 9530059O14 gene
692	1441221_at	NR_024331	1700008J07Rik			RIKEN cDNA 1700008J07 gene
693	1441232_at			ENSMUSG00000092090	Gm3294
694	1441256_at			ENSMUSG00000096959	4930509G22Rik
695	1441257_x_at			ENSMUSG00000096959	4930509G22Rik
696	1441263_a_at	NR_015487	A930005H10Rik			RIKEN cDNA A930005H10 gene
697	1441264_x_at	NR_015487	A930005H10Rik			RIKEN cDNA A930005H10 gene
698	1441278_at	NR_015574	4930513N10Rik			RIKEN cDNA 4930513N10 gene
699	1441279_at			ENSMUSG00000097639	Platr4
700	1441338_at	NR_015517	5930412G12Rik	ENSMUSG00000072591	5930412G12Rik	RIKEN cDNA 5930412G12 gene
701	1441368_at			ENSMUSG00000097684	Gm26645
702	1441387_at			ENSMUSG00000105345	BC030343
703	1441428_at			ENSMUSG00000099413	Gm17767
704	1441432_at			ENSMUSG00000106270	C820005J03Rik
705	1441468_at			ENSMUSG00000074517	Gm10710
706	1441471_at	NR_027831	2810002D19Rik			RIKEN cDNA 2810002D19 gene
707	1441518_at			ENSMUSG00000086306	Gm11754
708	1441527_at			ENSMUSG00000097519	4930558J18Rik
709	1441600_at			ENSMUSG00000113669	AC163354.1
710	1441622_at	NR_015373	Gm5485			predicted gene 5485
711	1441623_at			ENSMUSG00000100009	Gm7967
712	1441641_at	NR_028329	D630032N06Rik			RIKEN cDNA D630032N06 gene
713	1441721_at			ENSMUSG00000104727	Gm42500
714	1441725_at	NR_029460	6530402F18Rik			RIKEN cDNA 6530402F18 gene
715	1441757_at			ENSMUSG00000098318	Lockd
716	1441759_at			ENSMUSG00000075025	Gm10804
717	1441773_at			ENSMUSG00000110464	Gm45862
718	1441813_at			ENSMUSG00000105006	Gm9484
719	1441936_x_at			ENSMUSG00000087674	4930447M23Rik
720	1441996_at	NR_015472	9530082P21Rik	ENSMUSG00000097006	9530082P21Rik	RIKEN cDNA 9530082P21 gene
721	1442008_at			ENSMUSG00000097402	Gm17399
722	1442012_at			ENSMUSG00000113535	AC068459.2
723	1442029_at	NR_001461	Kcnq1ot1			KCNQ1 overlapping transcript 1
724	1442036_a_at			ENSMUSG00000109814	Gm45847
725	1442037_at			ENSMUSG00000109814	Gm45847
726	1442088_at			ENSMUSG00000084797	Gm14321
727	1442129_at			ENSMUSG00000073155	1810058I24Rik
728	1442137_at	NR_015508	2010000I03Rik			RIKEN cDNA 2010000I03 gene
729	1442150_at			ENSMUSG00000101599	Gm20342
730	1442152_at	NR_015574	4930513N10Rik			RIKEN cDNA 4930513N10 gene
731	1442153_at			ENSMUSG00000099876	Gm29650
732	1442155_at	NR_015510	4632427E13Rik			RIKEN cDNA 4632427E13 gene
733	1442190_at			ENSMUSG00000084788	Gm11342
734	1442204_at			ENSMUSG00000087331	1810021B22Rik
735	1442209_at			ENSMUSG00000109277	Gm45230
736	1442218_at			ENSMUSG00000113184	AC125351.1
737	1442268_a_at			ENSMUSG00000097835	Gm26910
738	1442294_at	NR_015565	A530053G22Rik	ENSMUSG00000046764	A530053G22Rik	RIKEN cDNA A530053G22 gene
739	1442345_at			ENSMUSG00000099863	1700031L13Rik
740	1442355_at			ENSMUSG00000098120	Gm5914
741	1442377_at			ENSMUSG00000108778	Gm44670
742	1442378_x_at			ENSMUSG00000108072	Gm20362
743	1442386_at	NR_027957	Ppp4r1l			protein phosphatase 4, regulatory subunit 1-like
744	1442388_at	NR_015595	2410137F16Rik			RIKEN cDNA 2410137F16 gene
745	1442391_at			ENSMUSG00000105185	4930519H02Rik
746	1442396_at			ENSMUSG00000044522	A730020M07Rik
747	1442415_at			ENSMUSG00000052658	5830454E08Rik
748	1442428_at			ENSMUSG00000108723	Gm44837
749	1442468_at			ENSMUSG00000098959	Gm27230
750	1442479_at			ENSMUSG00000086212	Mkln1os
751	1442517_a_at	NR_015539	9630013A20Rik			RIKEN cDNA 9630013A20 gene
752	1442521_at			ENSMUSG00000112913	AC117703.1
753	1442536_at			ENSMUSG00000097583	6430590A07Rik
754	1442546_at			ENSMUSG00000112366	AC079680.3
755	1442559_at			ENSMUSG00000059244	Gm10062
756	1442579_at	NR_015587	9330111N05Rik	ENSMUSG00000097098	9330111N05Rik	RIKEN cDNA 9330111N05 gene
757	1442583_a_at	NR_027236	AI854703			expressed sequence AI854703
758	1442633_at			ENSMUSG00000087613	Gm13855
759	1442698_at			ENSMUSG00000111531	AC161054.2
760	1442718_at			ENSMUSG00000085950	Gm13589
761	1442812_at			ENSMUSG00000073226	Gm10482
762	1442835_at			ENSMUSG00000112164	AC114575.1
763	1442838_at			ENSMUSG00000075431	Gm11691
764	1442844_at			ENSMUSG00000097413	A830052D11Rik
765	1442850_at			ENSMUSG00000109190	Gm44621
766	1442868_at			ENSMUSG00000052848	C130026L21Rik
767	1442871_at			ENSMUSG00000097849 /// ENSMUSG00000097659 /// ENSMUSG00000097483	Gm26754 /// Gm26715 /// Gm26806
768	1442881_at			ENSMUSG00000092274	Neat1
769	1442926_at			ENSMUSG00000102099	1700011B04Rik
770	1442957_at			ENSMUSG00000097694	G730013B05Rik
771	1442958_at			ENSMUSG00000113449	AL589737.1
772	1442988_at			ENSMUSG00000110697	Gm45802
773	1443071_at			ENSMUSG00000107355	AI839979
774	1443094_at	NR_028391	BB031773			expressed sequence BB031773
775	1443122_at			ENSMUSG00000097558	Gm26902
776	1443132_at			ENSMUSG00000045075	Gm9796
777	1443177_at			ENSMUSG00000113527	AC104832.1
778	1443190_at			ENSMUSG00000087029	Gm14133
779	1443232_at	NR_002871	Vax2os2			Vax2 opposite strand transcript 2
780	1443245_at			ENSMUSG00000097532	Gm4349
781	1443274_at	NR_027643	4932435O22Rik	ENSMUSG00000062391	4932435O22Rik	RIKEN cDNA 4932435O22 gene
782	1443313_at	NR_028423	A530058N18Rik			RIKEN cDNA A530058N18 gene
783	1443316_at			ENSMUSG00000111444	AC160562.3
784	1443333_at			ENSMUSG00000107412	Gm20383
785	1443372_at			ENSMUSG00000097794	Gm2990
786	1443450_at			ENSMUSG00000107875	Gm44696
787	1443456_at	NR_003549	3110048L19Rik			zinc finger pseudogene
788	1443458_at			ENSMUSG00000095385	D630033O11Rik
789	1443470_at	NR_028423	A530058N18Rik			RIKEN cDNA A530058N18 gene
790	1443543_at			ENSMUSG00000106304	Gm42518
791	1443560_at	NR_026944	Gm10941			predicted gene 10941
792	1443575_at			ENSMUSG00000101655	2310040G24Rik
793	1443583_at	NR_027957	Ppp4r1l			protein phosphatase 4, regulatory subunit 1-like
794	1443590_at			ENSMUSG00000111369	AC117245.2
795	1443633_at	NR_015475	1700086O06Rik	ENSMUSG00000097080	1700086O06Rik	RIKEN cDNA 1700086O06 gene
796	1443634_at			ENSMUSG00000097237	Gm26519
797	1443661_at			ENSMUSG00000107598	Gm35216
798	1443680_at	NR_029384	Otx2os1			Otx2 opposite strand transcript 1
799	1443693_at			ENSMUSG00000102469	Gm38201
800	1443777_at			ENSMUSG00000097860	Gm26857
801	1443839_at			ENSMUSG00000067101	1700010H22Rik
802	1443840_x_at			ENSMUSG00000067101	1700010H22Rik
803	1443850_at			ENSMUSG00000113702 /// ENSMUSG00000113781	AC152827.3 /// AC152827.4
804	1443888_at			ENSMUSG00000109890	AU023762
805	1443892_at			ENSMUSG00000074887	EU599041
806	1443895_at			ENSMUSG00000097746	Gm6225
807	1443929_at			ENSMUSG00000099552	9830004L10Rik
808	1443944_at	NR_029450	C530005A16Rik			RIKEN cDNA C530005A16 gene
809	1443965_at			ENSMUSG00000103079	Gm36307
810	1443994_at			ENSMUSG00000100301	6030407O03Rik
811	1444000_at			ENSMUSG00000113361	AC152827.1
812	1444013_at	NR_015517	5930412G12Rik	ENSMUSG00000072591	5930412G12Rik	RIKEN cDNA 5930412G12 gene
813	1444038_at	NR_028320	AU015836			expressed sequence AU015836
814	1444071_at	NR_015539	9630013A20Rik			RIKEN cDNA 9630013A20 gene
815	1444093_at	NR_030669	1700034H15Rik			RIKEN cDNA 1700034H15 gene
816	1444115_at			ENSMUSG00000097448	Platr22
817	1444124_a_at			ENSMUSG00000086369	E330017L17Rik
818	1444173_at			ENSMUSG00000097701	Gm17508
819	1444187_at			ENSMUSG00000106779	Gm8579
820	1444219_at			ENSMUSG00000067103	AY702103
821	1444238_at			ENSMUSG00000107728	Gm43949
822	1444277_at			ENSMUSG00000113441	CT010460.1
823	1444284_at			ENSMUSG00000098145	Gm26936
824	1444293_at			ENSMUSG00000107271	BC028471
825	1444296_a_at	NR_002861	Serpina4-ps1			serine (or cysteine) peptidase inhibitor, clade A, member 4, pseudogene 1
826	1444297_at	NR_002861	Serpina4-ps1			serine (or cysteine) peptidase inhibitor, clade A, member 4, pseudogene 1
827	1444299_at	NR_027805	A430093F15Rik	ENSMUSG00000067577	A430093F15Rik	RIKEN cDNA A430093F15 gene
828	1444315_at			ENSMUSG00000085772	D630024D03Rik
829	1444324_at			ENSMUSG00000075020	Mir670hg
830	1444336_at			ENSMUSG00000097837	Gm26794
831	1444339_at			ENSMUSG00000097045	Gm26641
832	1444363_at			ENSMUSG00000086212	Mkln1os
833	1444421_at	NR_015349	Etohd2			ethanol decreased 2
834	1444476_at			ENSMUSG00000113334	AC113508.1
835	1444510_at			ENSMUSG00000098051	Gm27032
836	1444524_at	NR_028589	Gm14005			predicted gene 14005
837	1444535_at			ENSMUSG00000097217	Gm26549
838	1444542_at			ENSMUSG00000107726	Gm44037
839	1444548_at			ENSMUSG00000085114	1600025M17Rik
840	1444567_at			ENSMUSG00000097717	1700066J03Rik
841	1444595_at	NR_003292	Zxda			zinc finger, X-linked, duplicated A
842	1444601_at	NR_015478	5730422E09Rik	ENSMUSG00000097191	5730422E09Rik	RIKEN cDNA 5730422E09 gene
843	1444605_at			ENSMUSG00000085580	1700061F12Rik
844	1444625_at			ENSMUSG00000086610	Gm15408
845	1444632_at	NR_015455	BC064078			cDNA sequence BC064078
846	1444636_at	NR_033307	4930592I03Rik			RIKEN cDNA 4930592I03 gene
847	1444678_at	NR_015493	2810403D21Rik	ENSMUSG00000086629	2810403D21Rik	RIKEN cDNA 2810403D21 gene
848	1444682_at	NR_028266	BC037032			cDNA Sequence BC037032
849	1444684_at	NR_030689	4930539J05Rik			RIKEN cDNA 4930539J05 gene
850	1444694_at			ENSMUSG00000085250	Gm15234
851	1444697_at			ENSMUSG00000085421	4732490B19Rik
852	1444703_at	NR_015493	2810403D21Rik	ENSMUSG00000086629	2810403D21Rik	RIKEN cDNA 2810403D21 gene
853	1444710_at			ENSMUSG00000100798	Gm19589
854	1444770_at			ENSMUSG00000100430	1700095A13Rik
855	1444801_at	NR_015489	2900041M22Rik			RIKEN cDNA 2900041M22 gene
856	1444816_at	NR_002859	Olfr75-ps1			olfactory receptor 75, pseudogene 1
857	1444838_at			ENSMUSG00000054488	Gm9946
858	1444989_at			ENSMUSG00000114010	AC112259.2
859	1445035_at			ENSMUSG00000105650	Gm42889
860	1445039_at			ENSMUSG00000097408	Gm26831
861	1445055_at			ENSMUSG00000110162	Gm45356
862	1445056_at	NR_028438	9230102K24Rik	ENSMUSG00000112398	AC131677.1	RIKEN cDNA 9230102K24 gene
863	1445074_at			ENSMUSG00000086477	Gm15506
864	1445099_at			ENSMUSG00000106321	Gm43674
865	1445104_at	NR_015614	E230029C05Rik			RIKEN cDNA E230029C05 gene
866	1445170_at			ENSMUSG00000097334	2700012I20Rik
867	1445226_at			ENSMUSG00000105987	AI506816
868	1445247_at			ENSMUSG00000107667	C530044C16Rik
869	1445254_at			ENSMUSG00000098318	Lockd
870	1445281_a_at			ENSMUSG00000109284	B230311B06Rik
871	1445287_at			ENSMUSG00000114143	AC160105.1
872	1445289_at			ENSMUSG00000108576	Gm44778
873	1445296_at	NR_015456	D7Ertd715e			DNA segment, Chr 7, ERATO Doi 715, expressed
874	1445349_at			ENSMUSG00000089712	Gm15889
875	1445363_at	NR_015543	2810055G20Rik	ENSMUSG00000090386	Mir99ahg	RIKEN cDNA 2810055G20 gene
876	1445380_at	NR_027445	A230072C01Rik			RIKEN cDNA A230072C01 gene
877	1445422_at			ENSMUSG00000085180	AI838599
878	1445450_x_at			ENSMUSG00000053528	A530021J07Rik
879	1445468_at			ENSMUSG00000073000	Gm10451
880	1445502_at			ENSMUSG00000110710	C78859
881	1445526_at			ENSMUSG00000068180	AY512915
882	1445542_at			ENSMUSG00000097677	Gm26611
883	1445557_at	NR_027874	0610040B10Rik			RIKEN cDNA 0610040B10 gene
884	1445558_at			ENSMUSG00000106951	5930430L01Rik
885	1445593_at			ENSMUSG00000098429	Gm27226
886	1445630_at			ENSMUSG00000099553	Gm29538
887	1445653_at	NR_033221	BC031361			cDNA sequence BC031361
888	1445661_at			ENSMUSG00000086923	4930406D18Rik
889	1445673_at	NR_015605	2900052N01Rik			RIKEN cDNA 2900052N01 gene
890	1445682_at	NR_024720	2700099C18Rik			RIKEN cDNA 2700099C18 gene
891	1445686_at			ENSMUSG00000097311	Gm26871
892	1445708_x_at	NR_030776	3110021A11Rik			RIKEN cDNA 3110021A11 gene
893	1445715_at			ENSMUSG00000105891	A230001M10Rik
894	1445737_at			ENSMUSG00000086007	1700057H21Rik
895	1445818_at			ENSMUSG00000051758	4930544M13Rik
896	1445844_at			ENSMUSG00000106255	Gm36793
897	1445875_at	NR_015533	A230057D06Rik	ENSMUSG00000109554	A230057D06Rik	RIKEN cDNA A230057D06 gene
898	1445896_at			ENSMUSG00000086283	2810433D01Rik
899	1446058_at			ENSMUSG00000097465	Gm16619
900	1446072_at			ENSMUSG00000048106	4632415L05Rik
901	1446095_at	NR_002853	Airn			antisense Igf2r RNA
902	1446096_at			ENSMUSG00000097354	2310001H17Rik
903	1446122_at	NR_015615	4732416N19Rik			RIKEN cDNA 4732416N19 gene
904	1446215_at	NR_004444	Zfhx2as			zinc finger homeobox 2, antisense
905	1446218_at			ENSMUSG00000097869	C230021G24Rik
906	1446236_at			ENSMUSG00000112121	AC163903.1
907	1446239_at			ENSMUSG00000110737	AC158630.1
908	1446251_at			ENSMUSG00000093568	Gm20611
909	1446255_at	NR_001461	Kcnq1ot1			KCNQ1 overlapping transcript 1
910	1446282_at			ENSMUSG00000103428	Gm20754
911	1446342_at			ENSMUSG00000097354	2310001H17Rik
912	1446357_at	NR_033219	BC020402			cDNA sequence BC020402
913	1446370_at	NR_003283	Gm11202			predicted gene 11202
914	1446380_at	NR_015553	9430076C15Rik			RIKEN cDNA 9430076C15 gene
915	1446382_at			ENSMUSG00000111990	AC131720.1
916	1446385_at	NR_029463	9430083A17Rik			RIKEN cDNA 9430083A17 gene
917	1446413_at			ENSMUSG00000112213	AC123074.1
918	1446419_at			ENSMUSG00000086557	Gm15999
919	1446432_at			ENSMUSG00000044633	B530045E10Rik
920	1446437_at	NR_015544	9630028H03Rik			RIKEN cDNA 9630028H03 gene
921	1446460_at			ENSMUSG00000085933	Tmem61
922	1446494_at	NR_003188	Kis2			Kaplan integration site 2
923	1446547_at			ENSMUSG00000097194	9330175E14Rik
924	1446563_at			ENSMUSG00000099906	Gm28653
925	1446594_at	NR_028311	Gm4371			eukaryotic translation initiation factor 3, subunit I pseudogene
926	1446634_at			ENSMUSG00000108854	D830036C21Rik
927	1446637_at			ENSMUSG00000111246	CT025678.1
928	1446677_at			ENSMUSG00000103695	A830029E22Rik
929	1446709_at			ENSMUSG00000111008	AC129016.1
930	1446745_at			ENSMUSG00000104835	Gm5547
931	1446754_a_at	NR_002873	Vax2os1			Vax2 opposite strand transcript 1
932	1446845_at	NR_003622	Gm5065			predicted gene 5065
933	1446862_at			ENSMUSG00000086075	Gm15728
934	1446877_at			ENSMUSG00000087461	C230014O12Rik
935	1446883_at			ENSMUSG00000055403	4933427D06Rik
936	1446893_at			ENSMUSG00000073862	Gm5600
937	1446997_at			ENSMUSG00000097057	Gm17638
938	1447014_at			ENSMUSG00000102336	Gm37233
939	1447021_at			ENSMUSG00000078952	Lncenc1
940	1447033_at			ENSMUSG00000073860	Gm829
941	1447058_at	NR_028423	A530058N18Rik			RIKEN cDNA A530058N18 gene
942	1447157_at			ENSMUSG00000097284	4930480K23Rik
943	1447168_at			ENSMUSG00000094002	Gm9866
944	1447262_at			ENSMUSG00000097986	Gm26953
945	1447291_at	NR_004443	Nphs1as			nephrosis 1 homolog, nephrin antisense
946	1447306_at			ENSMUSG00000112157	AC122293.1
947	1447334_at			ENSMUSG00000085167	Gm12063
948	1447335_x_at			ENSMUSG00000085167	Gm12063
949	1447339_at			ENSMUSG00000097296	Gm26532
950	1447352_at			ENSMUSG00000085354	Gm2044
951	1447358_at			ENSMUSG00000092515	C87198
952	1447371_at			ENSMUSG00000097073	9430037G07Rik
953	1447393_at			ENSMUSG00000103164	Gm38150
954	1447479_at			ENSMUSG00000108393	Gm45055
955	1447483_s_at	NR_024068	Snhg7			small nucleolar RNA host gene (non-protein coding) 7
956	1447484_x_at	NR_024068	Snhg7			small nucleolar RNA host gene (non-protein coding) 7
957	1447550_at			ENSMUSG00000099061	Gm28050
958	1447591_x_at	NR_015526	A830082N09Rik	ENSMUSG00000112280	AC153962.3	RIKEN cDNA A830082N09 gene
959	1447594_at			ENSMUSG00000099825	1810012K16Rik
960	1447595_x_at			ENSMUSG00000099825	1810012K16Rik
961	1447611_at	NR_003625	1700073E17Rik			ribosomal protein L7 pseudogene
962	1447695_at	NR_015556	2610035D17Rik			RIKEN cDNA 2610035D17 gene
963	1447699_at			ENSMUSG00000097401	Gm26744
964	1447710_at			ENSMUSG00000099808	1700019P21Rik
965	1447836_x_at			ENSMUSG00000113211	CT010575.2
966	1447896_s_at	NR_028574	Snhg8	ENSMUSG00000104960	Snhg8	small nucleolar RNA host gene 8
967	1447923_at			ENSMUSG00000101970	1810026B05Rik
968	1447936_at	NR_030738	2410006H16Rik			RIKEN cDNA 2410006H16 gene
969	1447955_at			ENSMUSG00000078519	2310026L22Rik
970	1447957_at			ENSMUSG00000100029	Gm29440
971	1447975_a_at			ENSMUSG00000098098	Bvht
972	1447993_a_at	NR_003145	Snhg10	ENSMUSG00000113722	AC140477.3	small nucleolar RNA host gene (non-protein coding) 10
973	1447994_at	NR_003145	Snhg10	ENSMUSG00000113722	AC140477.3	small nucleolar RNA host gene (non-protein coding) 10
974	1447995_x_at	NR_003145	Snhg10	ENSMUSG00000113722	AC140477.3	small nucleolar RNA host gene (non-protein coding) 10
975	1448002_x_at	NR_024619	2610001J05Rik			RIKEN cDNA 2610001J05 gene
976	1448038_at			ENSMUSG00000087331	1810021B22Rik
977	1448092_x_at	NR_002861	Serpina4-ps1			serine (or cysteine) peptidase inhibitor, clade A, member 4, pseudogene 1
978	1448194_a_at	NR_001592	H19	ENSMUSG00000000031	H19	H19 fetal liver mRNA
979	1448540_a_at	NR_027897	0610012G03Rik			RIKEN cDNA 0610012G03 gene
980	1448715_x_at			ENSMUSG00000101698	Gm29562
981	1449239_at	NR_003640	1700045I19Rik			ring finger protein 138 pseudogene
982	1449344_s_at	NR_003492	2210409E12Rik			transcription elongation factor B (SIII), polypeptide 2 pseudogene
983	1449410_a_at	NR_002840	Gas5			growth arrest specific 5
984	1449562_at	NR_033199	1700001G17Rik			RIKEN cDNA 1700001G17 gene
985	1449600_at			ENSMUSG00000105402	Gm3716
986	1449656_at	NR_027958	D930048N14Rik			RIKEN cDNA D930048N14 gene
987	1449657_at	NR_003632	Gm6787			proteasome (prosome, macropain) subunit, beta type 7 pseudogene
988	1449683_x_at	NR_003964	Tubb2a-ps2			tubulin, beta 2a, pseudogene 2
989	1450252_at			ENSMUSG00000093662	Gm20649
990	1450302_at	NR_027825	4930470P17Rik			RIKEN cDNA 4930470P17 gene
991	1450305_at			ENSMUSG00000039138	4930591A17Rik
992	1450307_x_at	NR_003523	H2afy3			H2A histone family, member Y3
993	1450328_at	NR_015482	LOC100043315			hypothetical LOC100043315
994	1450541_at	NR_003368	Pvt1			plasmacytoma variant translocation 1
995	1450811_at	NR_003185	Sprr2j-ps			small proline-rich protein 2J, pseudogene
996	1451061_at	NR_003617	1700018B24Rik	ENSMUSG00000037910	1700018B24Rik	enhancer of rudimentary homolog pseudogene
997	1451616_at	NR_002857	Psg-ps1			pregnancy specific glycoprotein pseudogene 1
998	1451634_at	NR_002853	Airn			antisense Igf2r RNA
999	1451673_at			ENSMUSG00000108289	Gm44174
1000	1452183_a_at	NR_003633	Meg3	ENSMUSG00000021268	Meg3	maternally expressed 3
1001	1452239_at	NR_027008	Gt(ROSA)26Sor			gene trap ROSA 26, Philippe Soriano
1002	1452312_at	NR_027831	2810002D19Rik			RIKEN cDNA 2810002D19 gene
1003	1452324_at	NR_003368	Pvt1	ENSMUSG00000097039	Pvt1	plasmacytoma variant translocation 1
1004	1452378_at	NR_002847	Malat1	ENSMUSG00000092341	Malat1	metastasis associated lung adenocarcinoma transcript 1 (non-coding RNA)
1005	1452382_at	NR_002870	Dnm3os			dynamin 3, opposite strand
1006	1452400_a_at	NR_015348	Hoxa11as			HOXA11 antisense RNA (non-protein coding)
1007	1452418_at			ENSMUSG00000106874	Gm20186
1008	1452452_at			ENSMUSG00000103464	Gm38246
1009	1452479_at	NR_002845	Copg2as2			coatomer protein complex, subunit gamma 2, antisense 2
1010	1452553_at			ENSMUSG00000107043	Gm42849
1011	1452696_a_at	NR_015585	4933439C10Rik			RIKEN cDNA 4933439C10 gene
1012	1452730_at	NR_003634	Rps4y2			ribosomal protein S4, Y-linked 2
1013	1452750_at	NR_015467	5530601H04Rik			RIKEN cDNA 5530601H04 gene
1014	1452794_x_at			ENSMUSG00000091422	Gm6455
1015	1452883_a_at	NR_027828	Ncrna00081			non-protein coding RNA 81
1016	1452899_at	NR_028261	Rian	ENSMUSG00000097451 /// ENSMUSG00000107391	Rian /// AC152063.6	RNA imprinted and accumulated in nucleus
1017	1452905_at	NR_003633	Meg3	ENSMUSG00000021268	Meg3	maternally expressed 3
1018	1452906_at	NR_003633	Meg3	ENSMUSG00000021268	Meg3	maternally expressed 3
1019	1452988_at	NR_028298	2610306M01Rik			RIKEN cDNA 2610306M01 gene
1020	1452991_at			ENSMUSG00000101970	1810026B05Rik
1021	1452997_at	NR_028428	6820431F20Rik			cadherin 11 pseudogene
1022	1453044_at			ENSMUSG00000060380	C030014I23Rik
1023	1453046_at			ENSMUSG00000079407	1700110I01Rik
1024	1453075_at			ENSMUSG00000047661	1600012P17Rik
1025	1453144_at	NR_003518	Pisd-ps3			phosphatidylserine decarboxylase, pseudogene 3
1026	1453145_at	NR_003518	Pisd-ps3			phosphatidylserine decarboxylase, pseudogene 3
1027	1453154_at	NR_015613	1700029M20Rik	ENSMUSG00000086788	1700029M20Rik	RIKEN cDNA 1700029M20 gene
1028	1453157_at	NR_003953	1700022A21Rik			glycerol-3-phosphate dehydrogenase 1-like pseudogene
1029	1453238_s_at			ENSMUSG00000086320 /// ENSMUSG00000106874	Gm12840 /// Gm20186
1030	1453241_a_at			ENSMUSG00000092178	Gm45351
1031	1453242_x_at	NR_015598	2810047C21Rik1	ENSMUSG00000092178	Gm45351	RIKEN cDNA 2810047C21 gene 1
1032	1453244_at	NR_028427	5830416P10Rik			RIKEN cDNA 5830416P10 gene
1033	1453245_at	NR_024325	9130024F11Rik			RIKEN cDNA 9130024F11 gene
1034	1453261_at	NR_015556	2610035D17Rik	ENSMUSG00000087259	2610035D17Rik	RIKEN cDNA 2610035D17 gene
1035	1453262_at	NR_015579	2810032G03Rik	ENSMUSG00000037735	2810032G03Rik	RIKEN cDNA 2810032G03 gene
1036	1453294_at	NR_015551	1700012B15Rik			RIKEN cDNA 1700012B15 gene
1037	1453308_at	NR_028317	8430429K09Rik			RIKEN cDNA 8430429K09 gene
1038	1453323_at	NR_015468	2900079G21Rik	ENSMUSG00000087038	2900079G21Rik	RIKEN cDNA 2900079G21 gene
1039	1453344_at	NR_027819	1810032O08Rik			RIKEN cDNA 1810032O08 gene
1040	1453354_at			ENSMUSG00000084799	Ino80dos
1041	1453391_at	NR_001585	Speer7-ps1			spermatogenesis associated glutamate (E)-rich protein 7, pseudogene 1
1042	1453394_at			ENSMUSG00000038311	2410017I17Rik
1043	1453401_at			ENSMUSG00000106333	4930428O21Rik
1044	1453417_at	NR_029443	4933407K13Rik			RIKEN cDNA 4933407K13 gene
1045	1453434_at			ENSMUSG00000097616	1110019D14Rik
1046	1453441_at			ENSMUSG00000040467	4921522P10Rik
1047	1453442_at			ENSMUSG00000097768	2310043M15Rik
1048	1453443_at			ENSMUSG00000098659	1110015O18Rik
1049	1453446_at	NR_002848	6430411K18Rik			RIKEN cDNA 6430411K18 gen
1050	1453449_at	NR_028107	1700058G18Rik			RIKEN cDNA 1700058G18 gene
1051	1453454_at			ENSMUSG00000101275	1700012E03Rik
1052	1453459_at			ENSMUSG00000056821	1700028I16Rik
1053	1453460_at			ENSMUSG00000102069	1700012I11Rik
1054	1453464_at			ENSMUSG00000108941	D530014G21Rik
1055	1453465_x_at	NR_024097	Gm14057			Ppp1r14c pseudogene
1056	1453479_at			ENSMUSG00000085085	1700086P04Rik
1057	1453508_at			ENSMUSG00000049476	1700104B16Rik
1058	1453519_at			ENSMUSG00000097536	2610037D02Rik
1059	1453557_at			ENSMUSG00000026729	4930562F07Rik
1060	1453561_x_at	NR_002849	8430431K14Rik			RIKEN cDNA 8430431K14 gene
1061	1453589_a_at	NR_028428	6820431F20Rik			cadherin 11 pseudogene
1062	1453606_at			ENSMUSG00000097329	4931403G20Rik
1063	1453626_at	NR_030715	3930402G23Rik	ENSMUSG00000038917	3930402G23Rik	RIKEN cDNA 3930402G23 gene
1064	1453642_at	NR_027881	6530411M01Rik	ENSMUSG00000097049	6530411M01Rik	RIKEN cDNA 6530411M01 gene
1065	1453645_at			ENSMUSG00000041789	2700046A07Rik
1066	1453647_at	NR_015604	E130112N10Rik			RIKEN cDNA E130112N10 gene
1067	1453652_at	NR_015540	4933400F21Rik			RIKEN cDNA 4933400F21 gene
1068	1453657_at			ENSMUSG00000087410	2310065F04Rik
1069	1453691_at			ENSMUSG00000064299	4921528I07Rik
1070	1453692_at	NR_029475	4930581F22Rik			RIKEN cDNA 4930581F22 gene
1071	1453697_at	NR_029460	6530402F18Rik			RIKEN cDNA 6530402F18 gene
1072	1453705_at			ENSMUSG00000097547	B230110C06Rik
1073	1453716_at			ENSMUSG00000097284	4930480K23Rik
1074	1453745_at			ENSMUSG00000097180	2700038G22Rik
1075	1453791_at			ENSMUSG00000050334	C130071C03Rik
1076	1453793_at			ENSMUSG00000073976	1700026J12Rik
1077	1453828_at			ENSMUSG00000105881	4932422M17Rik
1078	1453830_at			ENSMUSG00000097585	E230029C05Rik
1079	1453838_at	NR_015571	4930471G03Rik			RIKEN cDNA 4930471G03 gene
1080	1453843_at	NR_028429	Thap6			THAP domain containing 6
1081	1453862_at	NR_027978	4930465K10Rik			RIKEN cDNA 4930465K10 gene
1082	1453877_at			ENSMUSG00000097516	4930467D21Rik
1083	1453892_at	NR_015567	A930007I19Rik	ENSMUSG00000097855	A930007I19Rik	RIKEN cDNA A930007I19 gene
1084	1453893_at			ENSMUSG00000113960	AC173210.4
1085	1453909_at			ENSMUSG00000097690	4930505N22Rik
1086	1453922_at			ENSMUSG00000104586	4921539H07Rik
1087	1453925_at			ENSMUSG00000086918	4930429F24Rik
1088	1453938_at			ENSMUSG00000086405	9330198N18Rik
1089	1453940_at			ENSMUSG00000102046	2810404M03Rik
1090	1453941_at			ENSMUSG00000112924	AC132304.3
1091	1453944_at			ENSMUSG00000107387	Gm42904
1092	1453945_at			ENSMUSG00000099446	2310005E17Rik
1093	1453953_at			ENSMUSG00000113985	AC114412.2
1094	1453958_at	NR_015470	2610203C22Rik			RIKEN cDNA 2610203C22 gene
1095	1453964_at			ENSMUSG00000037535	1700021A07Rik
1096	1453965_at			ENSMUSG00000112846	AC135360.1
1097	1453975_a_at	NR_015613	1700029M20Rik	ENSMUSG00000086788	1700029M20Rik	RIKEN cDNA 1700029M20 gene
1098	1453980_at	NR_015552	5330434G04Rik			RIKEN cDNA 5330434G04 gene
1099	1453990_at			ENSMUSG00000085452	4930554G24Rik
1100	1454020_at			ENSMUSG00000097682	4930554H23Rik
1101	1454029_at			ENSMUSG00000062496	4930431F12Rik
1102	1454040_at	NR_030693	4930412C18Rik			RIKEN cDNA 4930412C18 gene
1103	1454049_at	NR_029414	Gsdmcl-ps			gasdermin C-like, pseudogene
1104	1454050_at			ENSMUSG00000104703	4921521D15Rik
1105	1454054_at			ENSMUSG00000097753 /// ENSMUSG00000097807	Gm26689 /// Gm26553
1106	1454056_at			ENSMUSG00000097343	9030407P20Rik
1107	1454073_at			ENSMUSG00000097553	4930455D15Rik
1108	1454083_at			ENSMUSG00000100518	4930440C22Rik
1109	1454085_at			ENSMUSG00000104366	4933409D19Rik
1110	1454088_at			ENSMUSG00000108603	5330411O13Rik
1111	1454093_at			ENSMUSG00000100580	4933436I20Rik
1112	1454094_at			ENSMUSG00000112716	AC134528.2
1113	1454099_at			ENSMUSG00000097725	4930593A02Rik
1114	1454102_at			ENSMUSG00000073147	5031425E22Rik
1115	1454108_at			ENSMUSG00000098627	4930524O08Rik
1116	1454110_at			ENSMUSG00000105638	4930408K08Rik
1117	1454123_at	NR_015512	4933406K04Rik	ENSMUSG00000085820	4933406K04Rik	RIKEN cDNA 4933406K04 gene
1118	1454128_at			ENSMUSG00000107144	4930413E15Rik
1119	1454129_at			ENSMUSG00000100733	4932411K12Rik
1120	1454135_at			ENSMUSG00000111903	AC093467.1
1121	1454140_at	NR_029465	Gm11149			predicted gene 11149
1122	1454147_at	NR_015522	2810429I04Rik	ENSMUSG00000097709 /// ENSMUSG00000106658	2810429I04Rik /// Gm42426	RIKEN cDNA 2810429I04 gene
1123	1454162_at			ENSMUSG00000113652	AC122313.3
1124	1454165_at			ENSMUSG00000112482	AC132415.1
1125	1454170_at			ENSMUSG00000111866	AC113082.4
1126	1454178_at			ENSMUSG00000099957	2610027F03Rik
1127	1454179_at	NR_015512	4933406K04Rik	ENSMUSG00000085820	4933406K04Rik	RIKEN cDNA 4933406K04 gene
1128	1454185_at			ENSMUSG00000103844	4933436E23Rik
1129	1454188_at			ENSMUSG00000027345	4921508D12Rik
1130	1454193_at			ENSMUSG00000112071	CT010463.1
1131	1454194_at			ENSMUSG00000108242	9330118I20Rik
1132	1454196_at			ENSMUSG00000104638	Gm43716
1133	1454204_at			ENSMUSG00000113974	AC131762.2
1134	1454205_at			ENSMUSG00000108382	4930448A20Rik
1135	1454207_at			ENSMUSG00000097932	C430039J16Rik
1136	1454208_at			ENSMUSG00000109816	4930483O08Rik
1137	1454215_at			ENSMUSG00000099370	Platr10
1138	1454217_at			ENSMUSG00000111924	AC153935.1
1139	1454220_at			ENSMUSG00000097648	9330185C12Rik
1140	1454224_at			ENSMUSG00000097289	2010300F17Rik
1141	1454226_at			ENSMUSG00000038792	4931403M11Rik
1142	1454238_a_at			ENSMUSG00000067101	1700010H22Rik
1143	1454258_at			ENSMUSG00000046119	1110008E08Rik
1144	1454269_s_at			ENSMUSG00000105652	4930519L02Rik
1145	1454273_at			ENSMUSG00000101888	1700025H01Rik
1146	1454308_at	NR_015521	1700030C10Rik			RIKEN cDNA 1700030C10 gene
1147	1454318_at	NR_015493	2810403D21Rik			RIKEN cDNA 2810403D21 gene
1148	1454341_at			ENSMUSG00000101153	4933404I11Rik
1149	1454345_at			ENSMUSG00000100573	1700081H04Rik
1150	1454392_at			ENSMUSG00000111761	AC112680.3
1151	1454402_at	NR_003549	3110048L19Rik			zinc finger pseudogene
1152	1454411_at	NR_015568	4933406F09Rik			RIKEN cDNA 4933406F09 gene
1153	1454463_at	NR_015581	5430402O13Rik			RIKEN cDNA 5430402O13 gene
1154	1454495_at			ENSMUSG00000106594	4930432H08Rik
1155	1454496_at			ENSMUSG00000097282	5031415H12Rik
1156	1454548_at			ENSMUSG00000104086	1700039M15Rik
1157	1454567_at			ENSMUSG00000111342	AC153536.1
1158	1454572_at			ENSMUSG00000100594	2810414N06Rik
1159	1454575_at	NR_015478	5730422E09Rik			RIKEN cDNA 5730422E09 gene
1160	1454618_at	NR_015609	C86187	ENSMUSG00000110001	C86187	expressed sequence C86187
1161	1454703_x_at	NR_002896	Snhg1	ENSMUSG00000108414	Snhg1	small nucleolar RNA host gene (non-protein coding) 1
1162	1455014_at			ENSMUSG00000111080	AC153899.1
1163	1455085_at	NR_030733	1700086L19Rik			RIKEN cDNA 1700086L19 gene
1164	1455087_at	NR_015456	D7Ertd715e			DNA segment, Chr 7, ERATO Doi 715, expressed
1165	1455160_at	NR_015483	2610203C20Rik	ENSMUSG00000074415	2610203C20Rik	RIKEN cDNA 2610203C20 gene
1166	1455161_at			ENSMUSG00000056145	AI504432
1167	1455203_at	NR_015488	A930003A15Rik			RIKEN cDNA A930003A15 gene
1168	1455240_x_at			ENSMUSG00000113095 /// ENSMUSG00000112984 /// ENSMUSG00000113273 /// ENSMUSG00000113050 /// ENSMUSG00000113394	CT033783.2 /// CT033783.1 /// CT033783.3 /// CT030739.1 /// CT033781.3
1169	1455275_at			ENSMUSG00000075020	Mir670hg
1170	1455316_x_at			ENSMUSG00000101698	Gm29562
1171	1455325_at			ENSMUSG00000097767	Miat
1172	1455370_at			ENSMUSG00000048215	A630023P12Rik
1173	1455433_at	NR_003549	3110048L19Rik			zinc finger pseudogene
1174	1455447_at	NR_015481	D430019H16Rik			RIKEN cDNA D430019H16 gene
1175	1455460_at			ENSMUSG00000100252	Mir124-2hg
1176	1455461_at			ENSMUSG00000072847	A530017D24Rik
1177	1455492_at	NR_030695	B330016D10Rik			RIKEN cDNA B330016D10 gene
1178	1455537_at			ENSMUSG00000100252	Mir124-2hg
1179	1455542_at	NR_027923	C630043F03Rik			RIKEN cDNA C630043F03 gene
1180	1455554_at			ENSMUSG00000071567	A830039N20Rik
1181	1455557_at			ENSMUSG00000098087	Gm17750
1182	1455581_x_at			ENSMUSG00000106734	Gm20559
1183	1455624_at			ENSMUSG00000097156	Gm3764
1184	1455715_at			ENSMUSG00000066057	Gm1976
1185	1455856_at			ENSMUSG00000090254	Gm1965
1186	1455867_at			ENSMUSG00000097461	Gm26735
1187	1455878_at	NR_015531	2700023E23Rik	ENSMUSG00000106943 /// ENSMUSG00000053656	Dancr	RIKEN cDNA 2700023E23 gene
1188	1455904_at	NR_002840	Gas5			growth arrest specific 5
1189	1456122_at			ENSMUSG00000097859	Gm26601
1190	1456139_at	NR_002853	Airn			antisense Igf2r RNA
1191	1456145_at	NR_028264	Dleu2			deleted in lymphocytic leukemia, 2
1192	1456161_at	NR_027874	0610040B10Rik			RIKEN cDNA 0610040B10 gene
1193	1456164_at	NR_030671	AW011738			expressed sequence AW011738
1194	1456178_at	NR_027919	Bambi-ps1			BMP and activin membrane-bound inhibitor, pseudogene (Xenopus laevis)
1195	1456198_at			ENSMUSG00000100001	1810007D17Rik
1196	1456201_at	NR_015510	4632427E13Rik			RIKEN cDNA 4632427E13 gene
1197	1456204_at	NR_024069	2010107H07Rik			RIKEN cDNA 2010107H07 gene
1198	1456268_at	NR_028378	LOC100034739			hypothetical LOC100034739
1199	1456299_at			ENSMUSG00000085600	E330012B07Rik
1200	1456319_at			ENSMUSG00000112478	AC153370.2
1201	1456334_s_at	NR_027963	Zfp783			zinc finger protein 783
1202	1456356_at			ENSMUSG00000097785	B230217O12Rik
1203	1456364_at			ENSMUSG00000110523	Gm45898
1204	1456393_at	NR_027828	Ncrna00081			non-protein coding RNA 81
1205	1456398_at	NR_002321	Tug1			taurine upregulated gene 1
1206	1456402_at	NR_015599	A330076H08Rik	ENSMUSG00000109321	A330076H08Rik	RIKEN cDNA A330076H08 gene
1207	1456408_x_at	NR_015585	4933439C10Rik			RIKEN cDNA 4933439C10 gene
1208	1456414_at			ENSMUSG00000097420 /// ENSMUSG00000097851	Gm17575 /// Platr30
1209	1456421_at			ENSMUSG00000097587	4930578M01Rik
1210	1456522_at			ENSMUSG00000108132	Gm44175
1211	1456536_at	NR_028429	Thap6			THAP domain containing 6
1212	1456551_at			ENSMUSG00000107451	Gm44421
1213	1456552_at			ENSMUSG00000097072	Foxl2os
1214	1456559_at	NR_002863	Emx2os			empty spiracles homolog 2 (Drosophila) opposite strand
1215	1456643_at	NR_015537	9230114K14Rik			RIKEN cDNA 9230114K14 gene
1216	1456666_at			ENSMUSG00000097537	2610020C07Rik
1217	1456671_at	NR_027799	Tbrg3			transforming growth factor beta regulated gene 3
1218	1456693_at	NR_015568	4933406F09Rik			RIKEN cDNA 4933406F09 gene
1219	1456708_at	NR_015560	2610028E06Rik	ENSMUSG00000085562	2610028E06Rik	RIKEN cDNA 2610028E06 gene
1220	1456750_at			ENSMUSG00000106547	B230303O12Rik
1221	1456751_x_at			ENSMUSG00000053528	A530021J07Rik
1222	1456805_a_at	NR_027957	Ppp4r1l			protein phosphatase 4, regulatory subunit 1-like
1223	1456813_at			ENSMUSG00000053214	Gm9899
1224	1456817_at			ENSMUSG00000103108	Rncr4
1225	1456841_at			ENSMUSG00000104667	Gm4961
1226	1456857_at	NR_027817	1500011B03Rik			RIKEN cDNA 1500011B03 gene
1227	1456935_at			ENSMUSG00000093738	AI606473
1228	1456959_at	NR_030669	1700034H15Rik			RIKEN cDNA 1700034H15 gene
1229	1456974_at			ENSMUSG00000066477	Gm16551
1230	1456982_at	NR_015515	6430562O15Rik	ENSMUSG00000097828	6430562O15Rik	RIKEN cDNA 6430562O15 gene
1231	1456988_at			ENSMUSG00000097881	Celrr
1232	1456990_at			ENSMUSG00000099094	Gm19569
1233	1457011_at			ENSMUSG00000101356	Gm28876
1234	1457029_at	NR_027957	Ppp4r1l			protein phosphatase 4, regulatory subunit 1-like
1235	1457030_at	NR_028265	Mirg	ENSMUSG00000097391	Mirg	miRNA containing gene
1236	1457085_at	NR_028417	Gm7854			predicted gene 7854
1237	1457086_at			ENSMUSG00000074274	D930028M14Rik
1238	1457090_at			ENSMUSG00000110317	Gm45250
1239	1457124_at			ENSMUSG00000109814	Gm45847
1240	1457210_at			ENSMUSG00000084811	1700092E19Rik
1241	1457234_at			ENSMUSG00000086339	Gm11916
1242	1457244_at	NR_027803	D6Ertd474e	ENSMUSG00000072679	D6Ertd474e	DNA segment, Chr 6, ERATO Doi 474, expressed
1243	1457258_at			ENSMUSG00000107232	1700017L05Rik
1244	1457279_at			ENSMUSG00000097062	Gm17586
1245	1457318_at			ENSMUSG00000052479	A330008L17Rik
1246	1457337_at	NR_002853	Airn			antisense Igf2r RNA
1247	1457372_at			ENSMUSG00000100552	Gm29019
1248	1457415_a_at	NR_015574	4930513N10Rik			RIKEN cDNA 4930513N10 gene
1249	1457418_at			ENSMUSG00000099391	1700003C15Rik
1250	1457419_s_at			ENSMUSG00000073226 /// ENSMUSG00000099391	Gm10482 /// 1700003C15Rik
1251	1457421_at			ENSMUSG00000100837	1700063D05Rik
1252	1457426_at			ENSMUSG00000043773	1700048O20Rik
1253	1457438_at			ENSMUSG00000086765	Gm11827
1254	1457444_at			ENSMUSG00000103965	Gm30173
1255	1457487_at			ENSMUSG00000107198	Gm19619
1256	1457495_at	NR_015605	2900052N01Rik	ENSMUSG00000099696	2900052N01Rik	RIKEN cDNA 2900052N01 gene
1257	1457512_at			ENSMUSG00000113427	AC163040.2
1258	1457525_at			ENSMUSG00000112275	AC122293.2
1259	1457545_at	NR_015562	9530036O11Rik	ENSMUSG00000097453	Gm26894	RIKEN cDNA 9530036O11Rik
1260	1457550_at	NR_015610	9530059O14Rik	ENSMUSG00000097736	9530059O14Rik	RIKEN cDNA 9530059O14 gene
1261	1457556_at			ENSMUSG00000097183	Gm17501
1262	1457557_at	NR_015599	A330076H08Rik	ENSMUSG00000109321	A330076H08Rik	RIKEN cDNA A330076H08 gene
1263	1457570_at			ENSMUSG00000105891	A230001M10Rik
1264	1457646_at	NR_015348	Hoxa11as			HOXA11 antisense RNA (non-protein coding)
1265	1457663_at			ENSMUSG00000100274	1700006F04Rik
1266	1457668_x_at	NR_029469	D4Ertd617e			DNA segment, Chr 4, ERATO Doi 617, expressed
1267	1457673_at	NR_028428	6820431F20Rik			cadherin 11 pseudogene
1268	1457698_at	NR_015462	AI314831			expressed sequence AI314831
1269	1457709_a_at	NR_015487	A930005H10Rik			RIKEN cDNA A930005H10 gene
1270	1457715_at			ENSMUSG00000097863	1010001B22Rik
1271	1457741_at			ENSMUSG00000086096	Gm12688
1272	1457772_at			ENSMUSG00000103983	Gm20045
1273	1457781_at	NR_001461	Kcnq1ot1			KCNQ1 overlapping transcript 1
1274	1457841_at			ENSMUSG00000108072	Gm20362
1275	1457856_at			ENSMUSG00000084847	Gm15507
1276	1457858_at	NR_015347	Gm4850			THO complex 4 pseudogene
1277	1457869_at			ENSMUSG00000073000	Gm10451
1278	1457878_at			ENSMUSG00000097254	C430042M11Rik
1279	1457884_at			ENSMUSG00000108456	4732496C06Rik
1280	1457911_at			ENSMUSG00000050179	A930002I21Rik
1281	1457920_at			ENSMUSG00000104833	Gm42489
1282	1457964_at			ENSMUSG00000100680	1810044D09Rik
1283	1457993_at			ENSMUSG00000111994	AC159477.1
1284	1457994_at			ENSMUSG00000112141	AC153379.2
1285	1458048_at			ENSMUSG00000086386	Gm12108
1286	1458072_at			ENSMUSG00000103283	Gm37276
1287	1458161_at	NR_001461	Kcnq1ot1			KCNQ1 overlapping transcript 1
1288	1458192_at			ENSMUSG00000085054	Gm15834
1289	1458349_s_at			ENSMUSG00000113440	AL714025.1
1290	1458356_at			ENSMUSG00000092503	Gm20484
1291	1458362_at	NR_030675	D730005E14Rik			RIKEN cDNA D730005E14 gene
1292	1458369_at	NR_015477	2310050B05Rik			RIKEN cDNA 2310050B05 gene
1293	1458397_at			ENSMUSG00000097123	Gm6297
1294	1458398_at			ENSMUSG00000107737	1700027F06Rik
1295	1458416_at			ENSMUSG00000097326	A330048O09Rik
1296	1458425_at			ENSMUSG00000097353	A430046D13Rik
1297	1458435_at	NR_015508	2010000I03Rik	ENSMUSG00000097571	Jpx	RIKEN cDNA 2010000I03 gene
1298	1458446_at			ENSMUSG00000073590	3222401L13Rik
1299	1458459_a_at	NR_015614	E230029C05Rik			RIKEN cDNA E230029C05 gene
1300	1458461_at	NR_003620	E330021D16Rik			ubiquitin-conjugating enzyme E2Q (putative) 2 pseudogene
1301	1458483_at			ENSMUSG00000086363	A330102I10Rik
1302	1458484_at			ENSMUSG00000044522	A730020M07Rik
1303	1458490_at	NR_024328	9230116N13Rik			RIKEN cDNA 9230116N13 gene
1304	1458549_at			ENSMUSG00000109936	Gm45889
1305	1458567_at	NR_015486	D130017N08Rik	ENSMUSG00000097287	D130017N08Rik	RIKEN cDNA D130017N08 gene
1306	1458583_at			ENSMUSG00000086080	1700123O12Rik
1307	1458587_at			ENSMUSG00000100783	2310047D07Rik
1308	1458620_at	NR_028426	Gm5129			predicted gene 5129
1309	1458702_at			ENSMUSG00000097040	2610316D01Rik
1310	1458750_at			ENSMUSG00000097235	Gm17250
1311	1458799_at			ENSMUSG00000097622	A330033J07Rik
1312	1458840_at			ENSMUSG00000100014	Gm29290
1313	1458903_at			ENSMUSG00000097767	Miat
1314	1458904_at			ENSMUSG00000097875 /// ENSMUSG00000108399	Gm26704 /// AC164883.2
1315	1458913_at	NR_030700	4831440E17Rik	ENSMUSG00000097236	4831440E17Rik	RIKEN cDNA 4831440E17 gene
1316	1458949_at	NR_015552	5330434G04Rik	ENSMUSG00000087620	5330434G04Rik	RIKEN cDNA 5330434G04 gene
1317	1458976_at	NR_015492	C230035I16Rik	ENSMUSG00000085024	C230035I16Rik	RIKEN cDNA C230035I16 gene
1318	1458977_at			ENSMUSG00000053528	A530021J07Rik
1319	1459006_a_at			ENSMUSG00000097452	Gm2824
1320	1459050_at			ENSMUSG00000097872	Gm26702
1321	1459059_at			ENSMUSG00000100714	2010308F09Rik
1322	1459084_at			ENSMUSG00000053185	Gm9898
1323	1459111_at	NR_030700	4831440E17Rik	ENSMUSG00000097236	4831440E17Rik	RIKEN cDNA 4831440E17 gene
1324	1459112_at			ENSMUSG00000086833	Gm12440
1325	1459141_at			ENSMUSG00000100094	1810008I18Rik
1326	1459213_at			ENSMUSG00000084773	Gm12159
1327	1459230_at	NR_029474	B430319G15Rik			RIKEN cDNA B430319G15 gene
1328	1459276_at	NR_029458	A530088E08Rik			RIKEN cDNA A530088E08 gene
1329	1459342_at			ENSMUSG00000112854	AC154039.2
1330	1459347_at			ENSMUSG00000055045	Gm11190
1331	1459349_at	NR_030692	A930011G23Rik			RIKEN cDNA A930011G23 gene
1332	1459438_at			ENSMUSG00000097992	Gm27016
1333	1459503_at			ENSMUSG00000097156	Gm3764
1334	1459527_at			ENSMUSG00000110851	AC155813.1
1335	1459564_at			ENSMUSG00000111729	AC131777.3
1336	1459610_at			ENSMUSG00000087461	C230014O12Rik
1337	1459622_at			ENSMUSG00000043903	Gm22
1338	1459643_at			ENSMUSG00000086037	Gm16085
1339	1459660_at			ENSMUSG00000113302	AC122354.1
1340	1459883_at			ENSMUSG00000097835	Gm26910
1341	1459888_at			ENSMUSG00000098098	Bvht
1342	1459895_at	NR_027957	Ppp4r1l			protein phosphatase 4, regulatory subunit 1-like
1343	1459904_at	NR_033217	BC030870			cDNA sequence BC030870
1344	1459927_at			ENSMUSG00000103103	4833445I07Rik
1345	1459938_at	NR_015582	C330024D21Rik			RIKEN cDNA C330024D21 gene
1346	1459946_at			ENSMUSG00000099784	Dalir
1347	1460033_at			ENSMUSG00000096929	A330023F24Rik
1348	1460056_at	NR_027899	1700109F18Rik			RIKEN cDNA 1700109F18 gene
1349	1460103_at			ENSMUSG00000097229	Platr23
1350	1460130_at			ENSMUSG00000074388	Gm5544
1351	1460134_at			ENSMUSG00000097194	9330175E14Rik
1352	1460135_at	NR_015487	A930005H10Rik			RIKEN cDNA A930005H10 gene
1353	1460417_at			ENSMUSG00000044471	Lncpint
1354	1460457_at			ENSMUSG00000101493	2810405F17Rik
1355	1460473_at	NR_029446	6230400D17Rik	ENSMUSG00000097577	6230400D17Rik	RIKEN cDNA 6230400D17 gene
1356	1460479_at			ENSMUSG00000097666	A330094K24Rik
1357	1460505_at			ENSMUSG00000102674	8030442B05Rik
1358	1460507_at			ENSMUSG00000097632	4930552P12Rik
1359	1460515_at			ENSMUSG00000085743	8430419K02Rik
1360	1460580_at			ENSMUSG00000113622	AC124484.1
1361	1460587_at	NR_015580	Sox2ot			SOX2 overlapping transcript (non-protein coding)
1362	AFFX-18SRNAMur/X00686_3_at			ENSMUSG00000098178	Gm42418
1363	AFFX-18SRNAMur/X00686_5_at			ENSMUSG00000097971	Gm26917
1364	AFFX-18SRNAMur/X00686_M_at			ENSMUSG00000097971 /// ENSMUSG00000098178	Gm26917 /// Gm42418
