# Supplementary material for: Long non-coding RNA deep sequencing reveals the role of macrophage in liver disorders
Source: Oncotarget. 2017 Dec 12;8(70):114966–79. doi: 10.18632/oncotarget.23154 (PMC5777746; doi:10.18632/oncotarget.23154)
Supplement: Supplementary file 3 [file oncotarget-08-114966-s003.xlsx]

## Sheet: Macrophage
Supplementary Table 2: lncRNAs Shared by Refseq and Ensembl Annotations in macrophage
No.	Probe set ID	Refseq transcript ID	Refseq gene symbol	Ensembl gene ID	Ensembl gene symbol	Gene title
1	1419611_at	NR_027985	4632415L05Rik	ENSMUSG00000048106	4632415L05Rik	RRS1 ribosome biogenesis regulator homolog pseudogene
2	1419612_at	NR_027985	4632415L05Rik	ENSMUSG00000048106	4632415L05Rik	RRS1 ribosome biogenesis regulator homolog pseudogene
3	1420792_at	NR_027988	4930433N12Rik	ENSMUSG00000042360	4930433N12Rik	RIKEN cDNA 4930433N12 gene
4	1426758_s_at	NR_003633	Meg3	ENSMUSG00000021268	Meg3	maternally expressed 3
5	1427140_at	NR_003368	Pvt1	ENSMUSG00000097039	Pvt1	plasmacytoma variant translocation 1
6	1427262_at	NR_001463	Xist	ENSMUSG00000086503	Xist	inactive X specific transcripts
7	1427263_at	NR_001463	Xist	ENSMUSG00000086503	Xist	inactive X specific transcripts
8	1427285_s_at	NR_002847	Malat1	ENSMUSG00000092341	Malat1	metastasis associated lung adenocarcinoma transcript 1 (non-cod
9	1427410_at	NR_028264	Dleu2	ENSMUSG00000097589	Dleu2	deleted in lymphocytic leukemia, 2
10	1427411_s_at	NR_028264	Dleu2	ENSMUSG00000097589	Dleu2	deleted in lymphocytic leukemia, 2
11	1427580_a_at	NR_028261	Rian	ENSMUSG00000097451 /// ENSMUSG00000107391	Rian	RNA imprinted and accumulated in nucleus
12	1428055_at	NR_028261	Rian	ENSMUSG00000097451 /// ENSMUSG00000107391	Rian	RNA imprinted and accumulated in nucleus
13	1428083_at	NR_003513	Neat1	ENSMUSG00000092274	Neat1	nuclear paraspeckle assembly transcript 1 (non-protein coding)
14	1428286_at	NR_024329	2900097C17Rik	ENSMUSG00000102869	2900097C17Rik	RIKEN cDNA 2900097C17 gene
15	1430989_a_at	NR_015473	1700020I14Rik	ENSMUSG00000085438	1700020I14Rik	RIKEN cDNA 1700020I14 gene
16	1432646_a_at	NR_024329	2900097C17Rik	ENSMUSG00000102869 /// ENSMUSG00000104222	2900097C17Rik/Gm7292	RIKEN cDNA 2900097C17 gene
17	1433483_s_at	NR_015609	C86187	ENSMUSG00000110001	C86187	expressed sequence C86187
18	1435524_at	NR_028574	Snhg8	ENSMUSG00000104960	Snhg8	small nucleolar RNA host gene 8
19	1436057_at	NR_003633	Meg3	ENSMUSG00000021268	Meg3	maternally expressed 3
20	1436176_at	NR_015498	1500004A13Rik	ENSMUSG00000098912	1500004A13Rik	RIKEN cDNA 1500004A13 gene
21	1436339_at	NR_015608	1810058I24Rik	ENSMUSG00000073155	1810058I24Rik	RIKEN cDNA 1810058I24 gene
22	1436506_a_at	NR_024067	Snhg6	ENSMUSG00000098234	Snhg6	small nucleolar RNA host gene (non-protein coding) 6
23	1436713_s_at	NR_003633	Meg3	ENSMUSG00000021268	Meg3	maternally expressed 3
24	1438403_s_at	NR_002847	Malat1	ENSMUSG00000092341	Malat1	metastasis associated lung adenocarcinoma transcript 1 (non-cod
25	1439380_x_at	NR_003633	Meg3	ENSMUSG00000021268	Meg3	maternally expressed 3
26	1439399_a_at	NR_002896	Snhg1	ENSMUSG00000108414	Snhg1	small nucleolar RNA host gene (non-protein coding) 1
27	1448194_a_at	NR_001592	H19	ENSMUSG00000000031	H19	H19 fetal liver mRNA
28	1451061_at	NR_003617	1700018B	ENSMUSG00000037910	1700018B24Rik	enhancer of rudimentary homolog pseudogene
29	1452183_a_at	NR_003633	Meg3	ENSMUSG00000021268	Meg3	maternally expressed 3
30	1452324_at	NR_003368	Pvt1	ENSMUSG00000097039	Pvt1	plasmacytoma variant translocation 1
31	1452378_at	NR_002847	Malat1	ENSMUSG00000092341	Malat1	metastasis associated lung adenocarcinoma transcript 1 (non-cod
32	1452899_at	NR_028261	Rian/AC152063.6	ENSMUSG00000097451 /// ENSMUSG00000107391	Rian/AC152063.6	RNA imprinted and accumulated in nucleus
33	1454618_at	NR_015609	C86187	ENSMUSG00000110001	C86187	expressed sequence C86187
34	1454703_x_at	NR_002896	Snhg1	ENSMUSG00000108414	Snhg1	small nucleolar RNA host gene (non-protein coding) 1

## Sheet: Liver
Supplementary Table 3: lncRNAs Shared by Refseq and Ensembl Annotations in liver
No.	Probe set ID	Refseq transcript ID	Refseq gene symbol	Ensembl gene ID	Ensembl gene symbol	Gene title
1	1460473_at	NR_029446	6230400D17Rik	ENSMUSG00000097577	6230400D17Rik	RIKEN cDNA 6230400D17 gene
2	1459111_at	NR_030700	4831440E17Rik	ENSMUSG00000097236	4831440E17Rik	RIKEN cDNA 4831440E17 gene
3	1458976_at	NR_015492	C230035I16Rik	ENSMUSG00000085024	C230035I16Rik	RIKEN cDNA C230035I16 gene
4	1458949_at	NR_015552	5330434G04Rik	ENSMUSG00000087620	5330434G04Rik	RIKEN cDNA 5330434G04 gene
5	1458913_at	NR_030700	4831440E17Rik	ENSMUSG00000097236	4831440E17Rik	RIKEN cDNA 4831440E17 gene
6	1458567_at	NR_015486	D130017N08Rik	ENSMUSG00000097287	D130017N08Rik	RIKEN cDNA D130017N08 gene
7	1458435_at	NR_015508	2010000I03Rik	ENSMUSG00000097571	Jpx	RIKEN cDNA 2010000I03 gene
8	1457557_at	NR_015599	A330076H08Rik	ENSMUSG00000109321	A330076H08Rik	RIKEN cDNA A330076H08 gene
9	1457550_at	NR_015610	9530059O14Rik	ENSMUSG00000097736	9530059O14Rik	RIKEN cDNA 9530059O14 gene
10	1457545_at	NR_015562	9530036O11Rik	ENSMUSG00000097453	Gm26894	RIKEN cDNA 9530036O11Rik
11	1457495_at	NR_015605	2900052N01Rik	ENSMUSG00000099696	2900052N01Rik	RIKEN cDNA 2900052N01 gene
12	1457244_at	NR_027803	D6Ertd474e	ENSMUSG00000072679	D6Ertd474e	DNA segment, Chr 6, ERATO Doi 474, expressed
13	1457030_at	NR_028265	Mirg	ENSMUSG00000097391	Mirg	miRNA containing gene
14	1456982_at	NR_015515	6430562O15Rik	ENSMUSG00000097828	6430562O15Rik	RIKEN cDNA 6430562O15 gene
15	1456708_at	NR_015560	2610028E06Rik	ENSMUSG00000085562	2610028E06Rik	RIKEN cDNA 2610028E06 gene
16	1456402_at	NR_015599	A330076H08Rik	ENSMUSG00000109321	A330076H08Rik	RIKEN cDNA A330076H08 gene
17	1455878_at	NR_015531	2700023E23Rik	ENSMUSG00000106943 /// ENSMUSG00000053656	Dancr	RIKEN cDNA 2700023E23 gene
18	1455160_at	NR_015483	2610203C20Rik	ENSMUSG00000074415	2610203C20Rik	RIKEN cDNA 2610203C20 gene
19	1454703_x_at	NR_002896	Snhg1	ENSMUSG00000108414	Snhg1	small nucleolar RNA host gene (non-protein coding) 1
20	1454618_at	NR_015609	C86187	ENSMUSG00000110001	C86187	expressed sequence C86187
21	1454179_at	NR_015512	4933406K04Rik	ENSMUSG00000085820	4933406K04Rik	RIKEN cDNA 4933406K04 gene
22	1454147_at	NR_015522	2810429I04Rik	ENSMUSG00000097709 /// ENSMUSG00000106658	2810429I04Rik /// Gm42426	RIKEN cDNA 2810429I04 gene
23	1454123_at	NR_015512	4933406K04Rik	ENSMUSG00000085820	4933406K04Rik	RIKEN cDNA 4933406K04 gene
24	1453975_a_at	NR_015613	1700029M20Rik	ENSMUSG00000086788	1700029M20Rik	RIKEN cDNA 1700029M20 gene
25	1453892_at	NR_015567	A930007I19Rik	ENSMUSG00000097855	A930007I19Rik	RIKEN cDNA A930007I19 gene
26	1453642_at	NR_027881	6530411M01Rik	ENSMUSG00000097049	6530411M01Rik	RIKEN cDNA 6530411M01 gene
27	1453626_at	NR_030715	3930402G23Rik	ENSMUSG00000038917	3930402G23Rik	RIKEN cDNA 3930402G23 gene
28	1453323_at	NR_015468	2900079G21Rik	ENSMUSG00000087038	2900079G21Rik	RIKEN cDNA 2900079G21 gene
29	1453262_at	NR_015579	2810032G03Rik	ENSMUSG00000037735	2810032G03Rik	RIKEN cDNA 2810032G03 gene
30	1453261_at	NR_015556	2610035D17Rik	ENSMUSG00000087259	2610035D17Rik	RIKEN cDNA 2610035D17 gene
31	1453242_x_at	NR_015598	2810047C21Rik1	ENSMUSG00000092178	Gm45351	RIKEN cDNA 2810047C21 gene 1
32	1453154_at	NR_015613	1700029M20Rik	ENSMUSG00000086788	1700029M20Rik	RIKEN cDNA 1700029M20 gene
33	1452906_at	NR_003633	Meg3	ENSMUSG00000021268	Meg3	maternally expressed 3
34	1452905_at	NR_003633	Meg3	ENSMUSG00000021268	Meg3	maternally expressed 3
35	1452899_at	NR_028261	Rian	ENSMUSG00000097451 /// ENSMUSG00000107391	Rian /// AC152063.6	RNA imprinted and accumulated in nucleus
36	1452378_at	NR_002847	Malat1	ENSMUSG00000092341	Malat1	metastasis associated lung adenocarcinoma transcript 1 (non-coding RNA)
37	1452324_at	NR_003368	Pvt1	ENSMUSG00000097039	Pvt1	plasmacytoma variant translocation 1
38	1452183_a_at	NR_003633	Meg3	ENSMUSG00000021268	Meg3	maternally expressed 3
39	1451061_at	NR_003617	1700018B24Rik	ENSMUSG00000037910	1700018B24Rik	enhancer of rudimentary homolog pseudogene
40	1448194_a_at	NR_001592	H19	ENSMUSG00000000031	H19	H19 fetal liver mRNA
41	1447995_x_at	NR_003145	Snhg10	ENSMUSG00000113722	AC140477.3	small nucleolar RNA host gene (non-protein coding) 10
42	1447994_at	NR_003145	Snhg10	ENSMUSG00000113722	AC140477.3	small nucleolar RNA host gene (non-protein coding) 10
43	1447993_a_at	NR_003145	Snhg10	ENSMUSG00000113722	AC140477.3	small nucleolar RNA host gene (non-protein coding) 10
44	1447896_s_at	NR_028574	Snhg8	ENSMUSG00000104960	Snhg8	small nucleolar RNA host gene 8
45	1447591_x_at	NR_015526	A830082N09Rik	ENSMUSG00000112280	AC153962.3	RIKEN cDNA A830082N09 gene
46	1445875_at	NR_015533	A230057D06Rik	ENSMUSG00000109554	A230057D06Rik	RIKEN cDNA A230057D06 gene
47	1445363_at	NR_015543	2810055G20Rik	ENSMUSG00000090386	Mir99ahg	RIKEN cDNA 2810055G20 gene
48	1445056_at	NR_028438	9230102K24Rik	ENSMUSG00000112398	AC131677.1	RIKEN cDNA 9230102K24 gene
49	1444703_at	NR_015493	2810403D21Rik	ENSMUSG00000086629	2810403D21Rik	RIKEN cDNA 2810403D21 gene
50	1444678_at	NR_015493	2810403D21Rik	ENSMUSG00000086629	2810403D21Rik	RIKEN cDNA 2810403D21 gene
51	1444601_at	NR_015478	5730422E09Rik	ENSMUSG00000097191	5730422E09Rik	RIKEN cDNA 5730422E09 gene
52	1444299_at	NR_027805	A430093F15Rik	ENSMUSG00000067577	A430093F15Rik	RIKEN cDNA A430093F15 gene
53	1444013_at	NR_015517	5930412G12Rik	ENSMUSG00000072591	5930412G12Rik	RIKEN cDNA 5930412G12 gene
54	1443633_at	NR_015475	1700086O06Rik	ENSMUSG00000097080	1700086O06Rik	RIKEN cDNA 1700086O06 gene
55	1443274_at	NR_027643	4932435O22Rik	ENSMUSG00000062391	4932435O22Rik	RIKEN cDNA 4932435O22 gene
56	1442579_at	NR_015587	9330111N05Rik	ENSMUSG00000097098	9330111N05Rik	RIKEN cDNA 9330111N05 gene
57	1442294_at	NR_015565	A530053G22Rik	ENSMUSG00000046764	A530053G22Rik	RIKEN cDNA A530053G22 gene
58	1441996_at	NR_015472	9530082P21Rik	ENSMUSG00000097006	9530082P21Rik	RIKEN cDNA 9530082P21 gene
59	1441338_at	NR_015517	5930412G12Rik	ENSMUSG00000072591	5930412G12Rik	RIKEN cDNA 5930412G12 gene
60	1441197_at	NR_015610	9530059O14Rik	ENSMUSG00000097736	9530059O14Rik	RIKEN cDNA 9530059O14 gene
61	1441081_a_at	NR_015536	1110038B12Rik	ENSMUSG00000092203	1110038B12Rik	RIKEN cDNA 1110038B12 gene
62	1441000_at	NR_028066	Gm4926	ENSMUSG00000086909	Gm4926	T-cell immunoglobulin and mucin domain containing 2 pseudogene
63	1440953_at	NR_027388	1700096K18Rik	ENSMUSG00000101856	1700096K18Rik	RIKEN cDNA 1700096K18 gene
64	1440775_at	NR_027865	1700054K19Rik	ENSMUSG00000100219	1700054K19Rik	RIKEN cDNA 1700054K19 gene
65	1440732_at	NR_003627	D030018L15Rik	ENSMUSG00000078925	D030018L15Rik	nuclear receptor coactivator 2 pseudogene
66	1440476_at	NR_027803	D6Ertd474e	ENSMUSG00000072679	D6Ertd474e	DNA segment, Chr 6, ERATO Doi 474, expressed
67	1440204_at	NR_026733	3110039M20Rik	ENSMUSG00000104861	3110039M20Rik	RIKEN cDNA 3110039M20 gene
68	1440098_at	NR_003627	D030018L15Rik	ENSMUSG00000078925	D030018L15Rik	nuclear receptor coactivator 2 pseudogene
69	1440097_at	NR_028265	Mirg	ENSMUSG00000097391	Mirg	miRNA containing gene
70	1440001_at	NR_028261	Rian	ENSMUSG00000097451 /// ENSMUSG00000107391	Rian /// AC152063.6	RNA imprinted and accumulated in nucleus
71	1439574_at	NR_027929	1110020A21Rik	ENSMUSG00000097047	1110020A21Rik	RIKEN cDNA 1110020A21 gene
72	1439399_a_at	NR_002896	Snhg1	ENSMUSG00000108414	Snhg1	small nucleolar RNA host gene (non-protein coding) 1
73	1439380_x_at	NR_003633	Meg3	ENSMUSG00000021268	Meg3	maternally expressed 3
74	1438838_at	NR_028380	B230206F22Rik	ENSMUSG00000086370	Ftx	RIKEN cDNA B230206F22 gene
75	1438403_s_at	NR_002847	Malat1	ENSMUSG00000092341	Malat1	metastasis associated lung adenocarcinoma transcript 1 (non-coding RNA)
76	1438044_at	NR_015458	1700047M11Rik	ENSMUSG00000100147	1700047M11Rik	RIKEN cDNA 1700047M11 gene
77	1437774_at	NR_015473	1700020I14Rik	ENSMUSG00000085438	1700020I14Rik	RIKEN cDNA 1700020I14 gene
78	1436713_s_at	NR_003633	Meg3	ENSMUSG00000021268	Meg3	maternally expressed 3
79	1436506_a_at	NR_024067	Snhg6	ENSMUSG00000098234	Snhg6	small nucleolar RNA host gene (non-protein coding) 6
80	1436339_at	NR_015608	1810058I24Rik	ENSMUSG00000073155	1810058I24Rik	RIKEN cDNA 1810058I24 gene
81	1436231_at	NR_015605	2900052N01Rik	ENSMUSG00000099696	2900052N01Rik	RIKEN cDNA 2900052N01 gene
82	1436202_at	NR_002847	Malat1	ENSMUSG00000092341	Malat1	metastasis associated lung adenocarcinoma transcript 1 (non-coding RNA)
83	1436176_at	NR_015498	1500004A13Rik	ENSMUSG00000098912	1500004A13Rik	RIKEN cDNA 1500004A13 gene
84	1436057_at	NR_003633	Meg3	ENSMUSG00000021268	Meg3	maternally expressed 3
85	1435909_at	NR_026848	C030034I22Rik	ENSMUSG00000073374	C030034I22Rik	RIKEN cDNA C030034I22 gene
86	1435827_at	NR_015555	4933404O12Rik	ENSMUSG00000097908	4933404O12Rik	RIKEN cDNA 4933404O12 gene
87	1435678_at	NR_027826	2610017I09Rik	ENSMUSG00000060424	Pantr1	RIKEN cDNA 2610017I09 gene
88	1435570_s_at	NR_027846	D630029K05Rik	ENSMUSG00000031294	D630029K05Rik	RIKEN cDNA D630029K05 gene
89	1435569_at	NR_027846	D630029K05Rik	ENSMUSG00000031294	D630029K05Rik	RIKEN cDNA D630029K05 gene
90	1435524_at	NR_028574	Snhg8	ENSMUSG00000104960	Snhg8	small nucleolar RNA host gene 8
91	1434792_at	NR_029440	2010320M18Rik	ENSMUSG00000100691 /// ENSMUSG00000111367	2010320M18Rik /// AC162446.5	RIKEN cDNA 2010320M18 gene
92	1434574_at	NR_015463	9430008C03Rik	ENSMUSG00000085385	Snhg17	RIKEN cDNA 9430008C03 gene
93	1434068_s_at	NR_015519	AI662270	ENSMUSG00000087107	AI662270	expressed sequence AI662270
94	1434067_at	NR_015519	AI662270	ENSMUSG00000087107	AI662270	expressed sequence AI662270
95	1433483_s_at	NR_015609	C86187	ENSMUSG00000110001	C86187	expressed sequence C86187
96	1433357_at	NR_015478	5730422E09Rik	ENSMUSG00000107313	Gm43332	RIKEN cDNA 5730422E09 gene
97	1432646_a_at	NR_024329	2900097C17Rik	ENSMUSG00000102869 /// ENSMUSG00000104222	2900097C17Rik /// Gm7292	RIKEN cDNA 2900097C17 gene
98	1432505_at	NR_015547	1700009J07Rik	ENSMUSG00000096573	1700009J07Rik	RIKEN cDNA 1700009J07 gene
99	1432252_a_at	NR_015512	4933406K04Rik	ENSMUSG00000085820	4933406K04Rik	RIKEN cDNA 4933406K04 gene
100	1431622_at	NR_015512	4933406K04Rik	ENSMUSG00000085820	4933406K04Rik	RIKEN cDNA 4933406K04 gene
101	1431567_at	NR_029439	1700018A04Rik	ENSMUSG00000038408	1700018A04Rik	RIKEN cDNA 1700018A04 gene
102	1431453_at	NR_015512	4933406K04Rik	ENSMUSG00000085820	4933406K04Rik	RIKEN cDNA 4933406K04 gene
103	1431424_at	NR_015543	2810055G20Rik	ENSMUSG00000090386	Mir99ahg	RIKEN cDNA 2810055G20 gene
104	1431397_at	NR_030712	3110099E03Rik	ENSMUSG00000085582	3110099E03Rik	RIKEN cDNA 3110099E03 gene
105	1431352_s_at	NR_003368	Pvt1	ENSMUSG00000097039	Pvt1	plasmacytoma variant translocation 1
106	1431351_at	NR_003368	Pvt1	ENSMUSG00000097039	Pvt1	plasmacytoma variant translocation 1
107	1431163_at	NR_033198	2700046G09Rik	ENSMUSG00000097787	2700046G09Rik	RIKEN cDNA 2700046G09 gene
108	1430989_a_at	NR_015473	1700020I14Rik	ENSMUSG00000085438	1700020I14Rik	RIKEN cDNA 1700020I14 gene
109	1430686_at	NR_015506	4833418N02Rik	ENSMUSG00000085287	4833418N02Rik	RIKEN cDNA 4833418N02 gene
110	1430679_at	NR_015555	4933404O12Rik	ENSMUSG00000097908	4933404O12Rik	RIKEN cDNA 4933404O12 gene
111	1430660_at	NR_015498	1500004A13Rik	ENSMUSG00000098912	1500004A13Rik	RIKEN cDNA 1500004A13 gene
112	1430202_at	NR_015485	1700108F19Rik	ENSMUSG00000101009	1700108F19Rik	RIKEN cDNA 1700108F19 gene
113	1430079_at	NR_029464	5033406O09Rik	ENSMUSG00000113769	AC132623.2	RIKEN cDNA 5033406O09 gene
114	1430030_at	NR_028300	5330426P16Rik	ENSMUSG00000022639	Dubr	RIKEN cDNA 5330426P16 gene
115	1430016_at	NR_029445	4930584F24Rik	ENSMUSG00000029044	4930584F24Rik	RIKEN cDNA 4930584F24 gene
116	1429257_at	NR_003633	Meg3	ENSMUSG00000021268	Meg3	maternally expressed 3
117	1429256_at	NR_003633	Meg3	ENSMUSG00000021268	Meg3	maternally expressed 3
118	1429060_at	NR_002847	Malat1	ENSMUSG00000092341	Malat1	metastasis associated lung adenocarcinoma transcript 1 (non-coding RNA)
119	1429027_at	NR_028575	Snord123	ENSMUSG00000096956	Snhg18	small nucleolar RNA, C/D box 123
120	1428765_at	NR_003633	Meg3	ENSMUSG00000021268	Meg3	maternally expressed 3
121	1428764_at	NR_003633	Meg3	ENSMUSG00000021268	Meg3	maternally expressed 3
122	1428694_at	NR_029382	Mirhg1	ENSMUSG00000089726	Mir17hg	microRNA host gene 1 (non-protein coding)
123	1428411_at	NR_015473	1700020I14Rik	ENSMUSG00000085438	1700020I14Rik	RIKEN cDNA 1700020I14 gene
124	1428286_at	NR_024329	2900097C17Rik	ENSMUSG00000102869	2900097C17Rik	RIKEN cDNA 2900097C17 gene
125	1428083_at	NR_003513	Neat1	ENSMUSG00000092274	Neat1	nuclear paraspeckle assembly transcript 1 (non-protein coding)
126	1428055_at	NR_028261	Rian	ENSMUSG00000097451 /// ENSMUSG00000107391	Rian /// AC152063.6	RNA imprinted and accumulated in nucleus
127	1427580_a_at	NR_028261	Rian	ENSMUSG00000097451 /// ENSMUSG00000107391	Rian /// AC152063.6	RNA imprinted and accumulated in nucleus
128	1427411_s_at	NR_028264	Dleu2	ENSMUSG00000097589	Dleu2	deleted in lymphocytic leukemia, 2
129	1427410_at	NR_028264	Dleu2	ENSMUSG00000097589	Dleu2	deleted in lymphocytic leukemia, 2
130	1427285_s_at	NR_002847	Malat1	ENSMUSG00000092341	Malat1	metastasis associated lung adenocarcinoma transcript 1 (non-coding RNA)
131	1427263_at	NR_001463	Xist	ENSMUSG00000086503	Xist	inactive X specific transcripts
132	1427262_at	NR_001463	Xist	ENSMUSG00000086503	Xist	inactive X specific transcripts
133	1427140_at	NR_003368	Pvt1	ENSMUSG00000097039	Pvt1	plasmacytoma variant translocation 1
134	1426758_s_at	NR_003633	Meg3	ENSMUSG00000021268	Meg3	maternally expressed 3
135	1420792_at	NR_027988	4930433N12Rik	ENSMUSG00000042360	4930433N12Rik	RIKEN cDNA 4930433N12 gene
136	1419612_at	NR_027985	4632415L05Rik	ENSMUSG00000048106	4632415L05Rik	RRS1 ribosome biogenesis regulator homolog pseudogene
137	1419611_at	NR_027985	4632415L05Rik	ENSMUSG00000048106	4632415L05Rik	RRS1 ribosome biogenesis regulator homolog pseudogene
