# Supplementary material for: Long non-coding RNA deep sequencing reveals the role of macrophage in liver disorders
Source: Oncotarget. 2017 Dec 12;8(70):114966–79. doi: 10.18632/oncotarget.23154 (PMC5777746; doi:10.18632/oncotarget.23154)
Supplement: Supplementary file 4 [file oncotarget-08-114966-s004.xlsx]

## Sheet: Macrophage DE lncRNAs
Supplementary Table 3: Differently Expressed lncRNAs in macroghage
No.	Probe set ID	Refseq transcript ID	Ensembl gene ID	Refseq gene symbol	Gene title	Regulation
1	1419611_at	NR_027985	ENSMUSG00000048106	4632415L05Rik	RRS1 ribosome biogenesis regulator homolog pseudogene	Down
2	1419612_at	NR_027985	ENSMUSG00000048106	4632415L05Rik	RRS1 ribosome biogenesis regulator homolog pseudogene	Down
4	1426758_s_at	NR_003633	ENSMUSG00000021268	Meg3	maternally expressed 3	UP
5	1427140_at	NR_003368	ENSMUSG00000097039	Pvt1	plasmacytoma variant translocation 1	Down
6	1427262_at	NR_001463	ENSMUSG00000086503	Xist	inactive X specific transcripts	UP
7	1427263_at	NR_001463	ENSMUSG00000086503	Xist	inactive X specific transcripts	UP
8	1427580_a_at	NR_028261	ENSMUSG00000097451 /// ENSMUSG00000107391	Rian	RNA imprinted and accumulated in nucleus	UP
9	1428055_at	NR_028261	ENSMUSG00000097451 /// ENSMUSG00000107391	Rian	RNA imprinted and accumulated in nucleus	UP
10	1428286_at	NR_024329	ENSMUSG00000102869	2900097C17Rik	RIKEN cDNA 2900097C17 gene	Down
11	1430989_a_at	NR_015473	ENSMUSG00000085438	1700020I14Rik	RIKEN cDNA 1700020I14 gene	Down
12	1432646_a_at	NR_024329	ENSMUSG00000102869 /// ENSMUSG00000104222	2900097C17Rik	RIKEN cDNA 2900097C17 gene	Down
13	1436057_at	NR_003633	ENSMUSG00000021268	Meg3	maternally expressed 3	UP
14	1436713_s_at	NR_003633	ENSMUSG00000021268	Meg3	maternally expressed 3	UP
15	1439380_x_at	NR_003633	ENSMUSG00000021268	Meg3	maternally expressed 3	UP
16	1448194_a_at	NR_001592	ENSMUSG00000000031	H19	H19 fetal liver mRNA	UP
17	1452183_a_at	NR_003633	ENSMUSG00000021268	Meg3	maternally expressed 3	UP
18	1452324_at	NR_003368	ENSMUSG00000097039	Pvt1	plasmacytoma variant translocation 1	Down

## Sheet: Liver DE lncRNAs
Supplementary Table 4: Differently Expressed lncRNAs in Liver
No.	Probe set ID	Refseq transcript ID	Ensembl gene ID	Refseq gene symbol	Gene title	Regulation
1	1459111_at	NR_030700	ENSMUSG00000097236	4831440E17Rik	RIKEN cDNA 4831440E17 gene	Down
2	1458913_at	NR_030700	ENSMUSG00000097236	4831440E17Rik	RIKEN cDNA 4831440E17 gene	Down
3	1454703_x_at	NR_002896	ENSMUSG00000108414	Snhg1	small nucleolar RNA host gene (non-protein coding) 1	UP
4	1453323_at	NR_015468	ENSMUSG00000087038	2900079G21Rik	RIKEN cDNA 2900079G21 gene	UP
5	1452906_at	NR_003633	ENSMUSG00000021268	Meg3	maternally expressed 3	Down
6	1452905_at	NR_003633	ENSMUSG00000021268	Meg3	maternally expressed 3	Down
7	1452899_at	NR_028261	ENSMUSG00000097451 /// ENSMUSG00000107391	Rian	RNA imprinted and accumulated in nucleus	UP
8	1452324_at	NR_003368	ENSMUSG00000097039	Pvt1	plasmacytoma variant translocation 1	Down
9	1452183_a_at	NR_003633	ENSMUSG00000021268	Meg3	maternally expressed 3	Down
10	1447995_x_at	NR_003145	ENSMUSG00000113722	Snhg10	small nucleolar RNA host gene (non-protein coding) 10	Down
11	1447994_at	NR_003145	ENSMUSG00000113722	Snhg10	small nucleolar RNA host gene (non-protein coding) 10	Down
12	1447993_a_at	NR_003145	ENSMUSG00000113722	Snhg10	small nucleolar RNA host gene (non-protein coding) 10	Down
13	1447896_s_at	NR_028574	ENSMUSG00000104960	Snhg8	small nucleolar RNA host gene 8	Down
14	1445363_at	NR_015543	ENSMUSG00000090386	2810055G20Rik	RIKEN cDNA 2810055G20 gene	Down
15	1444013_at	NR_015517	ENSMUSG00000072591	5930412G12Rik	RIKEN cDNA 5930412G12 gene	UP
16	1441338_at	NR_015517	ENSMUSG00000072591	5930412G12Rik	RIKEN cDNA 5930412G12 gene	UP
17	1441081_a_at	NR_015536	ENSMUSG00000092203	1110038B12Rik	RIKEN cDNA 1110038B12 gene	UP
18	1440953_at	NR_027388	ENSMUSG00000101856	1700096K18Rik	RIKEN cDNA 1700096K18 gene	Down
19	1440204_at	NR_026733	ENSMUSG00000104861	3110039M20Rik	RIKEN cDNA 3110039M20 gene	UP
20	1440001_at	NR_028261	ENSMUSG00000097451 /// ENSMUSG00000107391	Rian	RNA imprinted and accumulated in nucleus	UP
21	1439574_at	NR_027929	ENSMUSG00000097047	1110020A21Rik	RIKEN cDNA 1110020A21 gene	Down
22	1439399_a_at	NR_002896	ENSMUSG00000108414	Snhg1	small nucleolar RNA host gene (non-protein coding) 1	UP
23	1439380_x_at	NR_003633	ENSMUSG00000021268	Meg3	maternally expressed 3	Down
24	1438044_at	NR_015458	ENSMUSG00000100147	1700047M11Rik	RIKEN cDNA 1700047M11 gene	Down
25	1437774_at	NR_015473	ENSMUSG00000085438	1700020I14Rik	RIKEN cDNA 1700020I14 gene	Down
26	1436713_s_at	NR_003633	ENSMUSG00000021268	Meg3	maternally expressed 3	Down
27	1436339_at	NR_015608	ENSMUSG00000073155	1810058I24Rik	RIKEN cDNA 1810058I24 gene	Down
28	1436176_at	NR_015498	ENSMUSG00000098912	1500004A13Rik	RIKEN cDNA 1500004A13 gene	Down
29	1436057_at	NR_003633	ENSMUSG00000021268	Meg3	maternally expressed 3	Down
30	1435909_at	NR_026848	ENSMUSG00000073374	C030034I22Rik	RIKEN cDNA C030034I22 gene	UP
31	1435827_at	NR_015555	ENSMUSG00000097908	4933404O12Rik	RIKEN cDNA 4933404O12 gene	Down
32	1435524_at	NR_028574	ENSMUSG00000104960	Snhg8	small nucleolar RNA host gene 8	Down
33	1434792_at	NR_029440	ENSMUSG00000100691 /// ENSMUSG00000111367	2010320M18Rik	RIKEN cDNA 2010320M18 gene	Down
34	1434574_at	NR_015463	ENSMUSG00000085385	9430008C03Rik	RIKEN cDNA 9430008C03 gene	UP
35	1434068_s_at	NR_015519	ENSMUSG00000087107	AI662270	expressed sequence AI662270	UP
36	1434067_at	NR_015519	ENSMUSG00000087107	AI662270	expressed sequence AI662270	UP
37	1432646_a_at	NR_024329	ENSMUSG00000102869 /// ENSMUSG00000104222	2900097C17Rik	RIKEN cDNA 2900097C17 gene	UP
38	1431424_at	NR_015543	ENSMUSG00000090386	2810055G20Rik	RIKEN cDNA 2810055G20 gene	Down
39	1431352_s_at	NR_003368	ENSMUSG00000097039	Pvt1	plasmacytoma variant translocation 1	Down
40	1431351_at	NR_003368	ENSMUSG00000097039	Pvt1	plasmacytoma variant translocation 1	Down
41	1431163_at	NR_033198	ENSMUSG00000097787	2700046G09Rik	RIKEN cDNA 2700046G09 gene	Down
42	1430989_a_at	NR_015473	ENSMUSG00000085438	1700020I14Rik	RIKEN cDNA 1700020I14 gene	Down
43	1430686_at	NR_015506	ENSMUSG00000085287	4833418N02Rik	RIKEN cDNA 4833418N02 gene	Down
44	1430679_at	NR_015555	ENSMUSG00000097908	4933404O12Rik	RIKEN cDNA 4933404O12 gene	Down
45	1430660_at	NR_015498	ENSMUSG00000098912	1500004A13Rik	RIKEN cDNA 1500004A13 gene	Down
46	1430079_at	NR_029464	ENSMUSG00000113769	5033406O09Rik	RIKEN cDNA 5033406O09 gene	Down
47	1429257_at	NR_003633	ENSMUSG00000021268	Meg3	maternally expressed 3	Down
48	1429256_at	NR_003633	ENSMUSG00000021268	Meg3	maternally expressed 3	Down
49	1428765_at	NR_003633	ENSMUSG00000021268	Meg3	maternally expressed 3	Down
50	1428764_at	NR_003633	ENSMUSG00000021268	Meg3	maternally expressed 3	Down
51	1428411_at	NR_015473	ENSMUSG00000085438	1700020I14Rik	RIKEN cDNA 1700020I14 gene	Down
52	1428286_at	NR_024329	ENSMUSG00000102869	2900097C17Rik	RIKEN cDNA 2900097C17 gene	UP
53	1428055_at	NR_028261	ENSMUSG00000097451 /// ENSMUSG00000107391	Rian	RNA imprinted and accumulated in nucleus	UP
54	1427580_a_at	NR_028261	ENSMUSG00000097451 /// ENSMUSG00000107391	Rian	RNA imprinted and accumulated in nucleus	UP
55	1427411_s_at	NR_028264	ENSMUSG00000097589	Dleu2	deleted in lymphocytic leukemia, 2	Down
56	1427410_at	NR_028264	ENSMUSG00000097589	Dleu2	deleted in lymphocytic leukemia, 2	Down
57	1427140_at	NR_003368	ENSMUSG00000097039	Pvt1	plasmacytoma variant translocation 1	Down
58	1426758_s_at	NR_003633	ENSMUSG00000021268	Meg3	maternally expressed 3	Down
