# Supplementary material for: Long non-coding RNA deep sequencing reveals the role of macrophage in liver disorders
Source: Oncotarget. 2017 Dec 12;8(70):114966–79. doi: 10.18632/oncotarget.23154 (PMC5777746; doi:10.18632/oncotarget.23154)
Supplement: Supplementary file 5 [file oncotarget-08-114966-s005.xlsx]

## Sheet: Macrophage
Supplementary Table 6: trans regulatory genes associated with differentially expressed lncRNAs in macrophage
No.	lncRNA	Gene	Correlationship	Coefficient Value
1	Rian	Rptn	Positive	0.96
2	Rian	Lgr5	Positive	0.959
3	Rian	Cd5l	Positive	0.952
4	Rian	Baiap3	Positive	0.947
5	Rian	Mmp10	Positive	0.936
6	Rian	Arrdc1	Positive	0.936
7	Rian	Gfra2	Positive	0.934
8	Rian	Si	Positive	0.93
9	Rian	Ascl3	Positive	0.93
10	Rian	C6	Positive	0.928
11	Rian	Kcnj6	Positive	0.925
12	Rian	Glud1	Negative	-0.924
13	Rian	Dlg5	Positive	0.922
14	Rian	Lrfn1	Positive	0.921
15	Rian	Fcrls	Positive	0.92
16	Rian	Hba-a1	Positive	0.916
17	Rian	Hsd3b3	Positive	0.915
18	Rian	Dll1	Positive	0.915
19	Rian	Cldn4	Positive	0.915
20	Rian	Cyp2c54	Positive	0.913
21	Rian	Ly6g6c	Positive	0.912
22	Rian	Atp7b	Positive	0.912
23	Rian	Antxr1	Positive	0.912
24	Rian	Plac1	Positive	0.911
25	Rian	Lce1h	Positive	0.911
26	Rian	Zan	Positive	0.908
27	Rian	Vldlr	Positive	0.906
28	Rian	Suv39h1	Negative	-0.903
29	Rian	Abp1	Positive	0.903
30	Rian	Xpo7	Negative	-0.902
31	Rian	Pde6g	Positive	0.902
32	Rian	Smr2	Positive	0.9
33	Rian	Ptpro	Negative	-0.9
34	Rian	Camk4	Positive	0.9
35	Pvt1	Rbm26	Positive	0.943
36	Pvt1	Kpna4	Negative	-0.936
37	Pvt1	Prpf4b	Positive	0.93
38	Pvt1	Dnajc3	Positive	0.908
39	Pvt1	Asxl1	Positive	0.903
40	Meg3	Mrpl33	Positive	0.965
41	Meg3	Krtap13-1	Positive	0.959
42	Meg3	Capn7	Negative	-0.955
43	Meg3	Ddhd2	Negative	-0.954
44	Meg3	Nsg1	Positive	0.952
45	Meg3	Cds2	Positive	0.952
46	Meg3	Pip4k2a	Negative	-0.944
47	Meg3	Adcyap1r1	Positive	0.944
48	Meg3	Pctp	Negative	-0.943
49	Meg3	Mxi1	Negative	-0.943
50	Meg3	Rnf130	Negative	-0.942
51	Meg3	Pja1	Negative	-0.939
52	Meg3	Znrf2	Negative	-0.938
53	Meg3	Tusc3	Negative	-0.938
54	Meg3	H2-Ea	Positive	0.938
55	Meg3	Rbl2	Negative	-0.937
56	Meg3	Mllt10	Negative	-0.937
57	Meg3	Dffb	Negative	-0.937
58	Meg3	Cpxm2	Positive	0.937
59	Meg3	Akna	Negative	-0.937
60	Meg3	Ube3b	Negative	-0.936
61	Meg3	Acvr1	Positive	0.935
62	Meg3	Terf1	Negative	-0.934
63	Meg3	Lce1i	Positive	0.933
64	Meg3	Fam149b	Negative	-0.93
65	Meg3	Atr	Negative	-0.93
66	Meg3	Wdr13	Negative	-0.928
67	Meg3	Lsr	Positive	0.928
68	Meg3	H2-M10.1	Positive	0.928
69	Meg3	Dna2	Negative	-0.928
70	Meg3	Aagab	Negative	-0.928
71	Meg3	Mesdc2	Negative	-0.927
72	Meg3	Mum1	Negative	-0.926
73	Meg3	Sfrs1	Negative	-0.925
74	Meg3	Mybl2	Negative	-0.925
75	Meg3	Popdc2	Positive	0.924
76	Meg3	Tmem161a	Negative	-0.922
77	Meg3	Zfp161	Negative	-0.92
78	Meg3	Ppp1r7	Negative	-0.92
79	Meg3	Pax4	Positive	0.92
80	Meg3	Letmd1	Negative	-0.92
81	Meg3	Gabrp	Positive	0.92
82	Meg3	Xpo7	Negative	-0.917
83	Meg3	Ces8	Positive	0.917
84	Meg3	B3galnt2	Negative	-0.917
85	Meg3	Agl	Negative	-0.917
86	Meg3	Pnoc	Positive	0.916
87	Meg3	Fance	Negative	-0.916
88	Meg3	Top2b	Negative	-0.915
89	Meg3	Itfg1	Negative	-0.915
90	Meg3	Exo1	Negative	-0.915
91	Meg3	Aqp8	Positive	0.915
92	Meg3	Ddx50	Negative	-0.913
93	Meg3	Tnfaip8	Negative	-0.912
94	Meg3	Plekha4	Positive	0.912
95	Meg3	Lce3c	Positive	0.912
96	Meg3	Lactb	Negative	-0.912
97	Meg3	Atxn7l1	Negative	-0.911
98	Meg3	Dram1	Negative	-0.909
99	Meg3	Acsl1	Negative	-0.909
100	Meg3	Sumf1	Negative	-0.908
101	Meg3	St6gal1	Negative	-0.908
102	Meg3	Srd5a3	Negative	-0.908
103	Meg3	Si	Positive	0.908
104	Meg3	Pklr	Positive	0.908
105	Meg3	Itm2b	Negative	-0.908
106	Meg3	Glud1	Negative	-0.908
107	Meg3	Eri2	Negative	-0.908
108	Meg3	Amd1	Negative	-0.908
109	Meg3	Enpep	Positive	0.907
110	Meg3	1810007M14Rik	Negative	-0.907
111	Meg3	Ogfrl1	Negative	-0.906
112	Meg3	Cdc23	Negative	-0.906
113	Meg3	Agl	Negative	-0.906
114	Meg3	Sepn1	Negative	-0.904
115	Meg3	Phf2	Negative	-0.904
116	Meg3	Spin1	Negative	-0.903
117	Meg3	Ptgr2	Negative	-0.903
118	Meg3	Frmd4b	Negative	-0.903
119	Meg3	Crot	Negative	-0.903
120	Meg3	Tmem218	Negative	-0.902
121	Meg3	Stra8	Positive	0.902
122	Meg3	Mrpl1	Negative	-0.902
123	Meg3	Wdhd1	Negative	-0.901
124	Meg3	Sntb2	Positive	0.901
125	Meg3	Lpp	Positive	0.901
126	Meg3	Vps54	Negative	-0.9
127	Meg3	Trim24	Negative	-0.9
128	Meg3	Setd6	Negative	-0.9
129	Meg3	Phox2a	Positive	0.9
130	Meg3	Lce1b	Positive	0.9
131	Meg3	Fads1	Negative	-0.9
132	2900097C17Rik	Rnasel	Positive	0.968
133	2900097C17Rik	Lrrk1	Positive	0.965
134	2900097C17Rik	Cbx4	Positive	0.96
135	2900097C17Rik	Aagab	Positive	0.956
136	2900097C17Rik	Sh3bp5	Positive	0.954
137	2900097C17Rik	Fam48a	Positive	0.953
138	2900097C17Rik	Rcsd1	Positive	0.952
139	2900097C17Rik	Ccnj	Positive	0.952
140	2900097C17Rik	Mapk14	Positive	0.95
141	2900097C17Rik	Ermp1	Positive	0.95
142	2900097C17Rik	Erap1	Positive	0.95
143	2900097C17Rik	Fgd4	Positive	0.948
144	2900097C17Rik	Snx19	Positive	0.943
145	2900097C17Rik	Degs1	Negative	-0.943
146	2900097C17Rik	Spata13	Positive	0.942
147	2900097C17Rik	Fshb	Negative	-0.939
148	2900097C17Rik	Igsf6	Positive	0.938
149	2900097C17Rik	Eif4ebp2	Positive	0.937
150	2900097C17Rik	Tyk2	Positive	0.934
151	2900097C17Rik	Tlr4	Positive	0.934
152	2900097C17Rik	Calhm2	Positive	0.934
153	2900097C17Rik	Lrrc58	Positive	0.933
154	2900097C17Rik	Slc35b4	Positive	0.932
155	2900097C17Rik	Mastl	Positive	0.93
156	2900097C17Rik	Abhd6	Positive	0.93
157	2900097C17Rik	Tcf4	Positive	0.928
158	2900097C17Rik	Trpm7	Positive	0.925
159	2900097C17Rik	Rtn3	Positive	0.925
160	2900097C17Rik	Zfp238	Positive	0.924
161	2900097C17Rik	Xpo1	Positive	0.924
162	2900097C17Rik	Gadd45b	Negative	-0.924
163	2900097C17Rik	AU040320	Positive	0.924
164	2900097C17Rik	Usp27x	Negative	-0.921
165	2900097C17Rik	Fbxo21	Positive	0.921
166	2900097C17Rik	E2f8	Positive	0.921
167	2900097C17Rik	Lztr1	Positive	0.917
168	2900097C17Rik	Trim26	Positive	0.916
169	2900097C17Rik	Pim1	Negative	-0.916
170	2900097C17Rik	Agfg2	Positive	0.916
171	2900097C17Rik	Nfatc3	Positive	0.915
172	2900097C17Rik	4930444A02Rik	Positive	0.915
173	2900097C17Rik	Mtmr4	Positive	0.914
174	2900097C17Rik	Plxnc1	Positive	0.913
175	2900097C17Rik	Crem	Negative	-0.913
176	2900097C17Rik	Topbp1	Positive	0.912
177	2900097C17Rik	Rmnd5a	Positive	0.912
178	2900097C17Rik	Cxcl2	Negative	-0.912
179	2900097C17Rik	Csf1	Negative	-0.912
180	2900097C17Rik	Sec11c	Positive	0.908
181	2900097C17Rik	Rere	Positive	0.908
182	2900097C17Rik	Rad54l	Positive	0.908
183	2900097C17Rik	Zbtb1	Positive	0.906
184	2900097C17Rik	Rps6ka1	Positive	0.906
185	2900097C17Rik	Prelid1	Positive	0.906
186	2900097C17Rik	Ints5	Positive	0.906
187	2900097C17Rik	Bub1b	Positive	0.906
188	2900097C17Rik	Tyms	Positive	0.905
189	2900097C17Rik	Mef2c	Positive	0.905
190	2900097C17Rik	D17H6S56E-5	Positive	0.904
191	2900097C17Rik	Zdhhc9	Positive	0.903
192	2900097C17Rik	Ormdl1	Positive	0.903
193	2900097C17Rik	Ktelc1	Positive	0.903
194	2900097C17Rik	Impad1	Positive	0.903
195	2900097C17Rik	Gphn	Positive	0.903
196	2900097C17Rik	Dicer1	Positive	0.903
197	2900097C17Rik	B3galnt2	Positive	0.903
198	2900097C17Rik	Gtf3c2	Positive	0.902
199	2900097C17Rik	Sh3bp1	Positive	0.9
200	2900097C17Rik	Chpt1	Positive	0.9
201	1700020I14Rik	Mdm1	Positive	0.972
202	1700020I14Rik	Utf1	Negative	-0.96
203	1700020I14Rik	Zan	Negative	-0.956
204	1700020I14Rik	Fez2	Positive	0.956
205	1700020I14Rik	Mis12	Positive	0.952
206	1700020I14Rik	Trim16	Negative	-0.949
207	1700020I14Rik	Sprr3	Negative	-0.948
208	1700020I14Rik	Fech	Positive	0.948
209	1700020I14Rik	Cyp2c54	Negative	-0.946
210	1700020I14Rik	2810422O20Rik	Positive	0.946
211	1700020I14Rik	Tnfrsf4	Negative	-0.943
212	1700020I14Rik	Cnot6l	Positive	0.943
213	1700020I14Rik	Baiap3	Negative	-0.938
214	1700020I14Rik	Col12a1	Negative	-0.935
215	1700020I14Rik	Psen1	Negative	-0.933
216	1700020I14Rik	Clec5a	Positive	0.933
217	1700020I14Rik	Smpdl3b	Positive	0.932
218	1700020I14Rik	Dll1	Negative	-0.931
219	1700020I14Rik	C6	Negative	-0.931
220	1700020I14Rik	Stx17	Positive	0.93
221	1700020I14Rik	Aplp1	Negative	-0.927
222	1700020I14Rik	Crx	Negative	-0.925
223	1700020I14Rik	Antxr1	Negative	-0.925
224	1700020I14Rik	Rnf141	Positive	0.924
225	1700020I14Rik	Xkr6	Negative	-0.921
226	1700020I14Rik	Usp3	Positive	0.921
227	1700020I14Rik	Rptn	Negative	-0.921
228	1700020I14Rik	Oas1e	Negative	-0.921
229	1700020I14Rik	Gfra2	Negative	-0.919
230	1700020I14Rik	Hs2st1	Positive	0.916
231	1700020I14Rik	Atr	Positive	0.916
232	1700020I14Rik	Klc1	Positive	0.915
233	1700020I14Rik	Cabc1	Negative	-0.914
234	1700020I14Rik	Polr3gl	Positive	0.913
235	1700020I14Rik	Dkk1	Negative	-0.912
236	1700020I14Rik	Vldlr	Negative	-0.911
237	1700020I14Rik	Rcbtb2	Positive	0.911
238	1700020I14Rik	Oxt	Negative	-0.911
239	1700020I14Rik	Ubap2l	Negative	-0.909
240	1700020I14Rik	Gtf2a1	Positive	0.909
241	1700020I14Rik	Unc5c	Negative	-0.908
242	1700020I14Rik	Si	Negative	-0.908
243	1700020I14Rik	Phyhipl	Negative	-0.908
244	1700020I14Rik	Nfatc4	Negative	-0.908
245	1700020I14Rik	Mxd1	Negative	-0.908
246	1700020I14Rik	Agpat6	Negative	-0.908
247	1700020I14Rik	Zwilch	Positive	0.907
248	1700020I14Rik	Slc4a3	Negative	-0.906
249	1700020I14Rik	Pbld	Negative	-0.906
250	1700020I14Rik	Akna	Positive	0.906
251	1700020I14Rik	Fance	Positive	0.905
252	1700020I14Rik	Pbx1	Negative	-0.904
253	1700020I14Rik	Cenph	Positive	0.904
254	1700020I14Rik	Oscar	Negative	-0.903
255	1700020I14Rik	Mre11a	Positive	0.903
256	1700020I14Rik	Isoc1	Positive	0.903
257	1700020I14Rik	Gzmn	Negative	-0.903
258	1700020I14Rik	Enoph1	Positive	0.903
259	1700020I14Rik	Brix1	Positive	0.903
260	1700020I14Rik	Atp7b	Negative	-0.903
261	1700020I14Rik	Vav3	Positive	0.902
262	1700020I14Rik	Shroom3	Negative	-0.902
263	1700020I14Rik	Angel1	Negative	-0.902
264	1700020I14Rik	P2ry12	Positive	0.901
265	1700020I14Rik	Timp3	Negative	-0.9
266	1700020I14Rik	Pxk	Positive	0.9
267	1700020I14Rik	Il7r	Negative	-0.9

## Sheet: Liver
Supplementary Table 5: trans regulatory genes associated with differentially expressed lncRNAs in liver
No.	lncRNA	Gene	Correlationship	Coefficient Value
1	Rian	Stat3	Positive	0.84151
2	Rian	Aprt	Negative	-0.83721
3	Rian	Vamp5	Negative	-0.83471
4	Rian	Phb2	Negative	-0.83334
5	Rian	Rbm18	Positive	0.83161
6	Rian	Ptk6	Negative	-0.83075
7	Rian	Mdm2	Positive	0.82705
8	Rian	Fam128b	Negative	-0.82384
9	Rian	Ndufs8	Negative	-0.8208
10	Rian	BC027344	Positive	0.80992
11	Rian	BC027231	Positive	0.8095
12	Rian	Gpr177	Negative	-0.80827
13	Rian	Hsbp1l1	Negative	-0.80805
14	Rian	Apoc3	Negative	-0.80704
15	Rian	2310079N02Rik	Negative	-0.80227
16	Pvt1	Eif4h	Negative	-0.91559
17	Pvt1	Myo7b	Positive	0.90693
18	Pvt1	Zbed6	Negative	-0.88797
19	Pvt1	Nat1	Positive	0.88694
20	Pvt1	Ephx2	Positive	0.88476
21	Pvt1	Gal3st1	Positive	0.87868
22	Pvt1	Dnajb8	Positive	0.87752
23	Pvt1	Cdc16	Negative	-0.87209
24	Pvt1	Slc6a6	Negative	-0.86997
25	Pvt1	Tmem41b	Negative	-0.86584
26	Pvt1	Eprs	Negative	-0.86378
27	Pvt1	Trip11	Negative	-0.8635
28	Pvt1	Ccrl1	Negative	-0.85965
29	Pvt1	Wdr77	Negative	-0.85803
30	Pvt1	Atf6	Negative	-0.85552
31	Pvt1	Gtf2f2	Negative	-0.85168
32	Pvt1	Ssb	Negative	-0.85168
33	Pvt1	Smndc1	Negative	-0.85124
34	Pvt1	Blzf1	Negative	-0.84977
35	Pvt1	Hrk	Positive	0.84842
36	Pvt1	Zfp324	Negative	-0.84814
37	Pvt1	Sfrs11	Negative	-0.84799
38	Pvt1	AI848100	Negative	-0.84607
39	Pvt1	Kidins220	Positive	0.84548
40	Pvt1	Zc3hc1	Negative	-0.84504
41	Pvt1	Wdr4	Positive	0.84265
42	Pvt1	Rnf121	Negative	-0.84058
43	Pvt1	Lamp1	Positive	0.83868
44	Pvt1	Wdr48	Negative	-0.83808
45	Pvt1	Nsun7	Positive	0.83738
46	Pvt1	Zfx	Negative	-0.83695
47	Pvt1	Ric8	Negative	-0.83678
48	Pvt1	Syncrip	Negative	-0.83634
49	Pvt1	Zcchc24	Negative	-0.83634
50	Pvt1	Rbm17	Negative	-0.83618
51	Pvt1	Cd2ap	Negative	-0.83428
52	Pvt1	Srl	Positive	0.83325
53	Pvt1	Pyroxd1	Negative	-0.83015
54	Pvt1	Abcf3	Negative	-0.82998
55	Pvt1	Icos	Positive	0.82869
56	Pvt1	Pde1a	Negative	-0.82705
57	Pvt1	Tmem2	Negative	-0.82663
58	Pvt1	Scamp2	Negative	-0.82602
59	Pvt1	Grk5	Negative	-0.82438
60	Pvt1	Rbm28	Negative	-0.82438
61	Pvt1	Krr1	Negative	-0.82256
62	Pvt1	Atf2	Negative	-0.82043
63	Pvt1	Ripk1	Negative	-0.81861
64	Pvt1	Cep57	Negative	-0.818
65	Pvt1	Nudcd1	Negative	-0.81776
66	Pvt1	Psmc6	Negative	-0.81776
67	Pvt1	M6pr	Negative	-0.81715
68	Pvt1	Gpx4	Positive	0.81489
69	Pvt1	Ncl	Negative	-0.81302
70	Pvt1	Ppp2r4	Positive	0.81282
71	Pvt1	Capza1	Negative	-0.81198
72	Pvt1	Spnb4	Positive	0.81095
73	Pvt1	Fip1l1	Negative	-0.81053
74	Pvt1	Lrp6	Negative	-0.81053
75	Pvt1	Mars	Negative	-0.81034
76	Pvt1	Speer4f	Positive	0.80992
77	Pvt1	C1qbp	Positive	0.80956
78	Pvt1	Cks1b	Negative	-0.80805
79	Pvt1	Kdm5a	Negative	-0.80785
80	Pvt1	Ndel1	Negative	-0.80743
81	Pvt1	Adcy3	Positive	0.80704
82	Pvt1	Cldn2	Negative	-0.80682
83	Pvt1	Ino80c	Negative	-0.80682
84	Pvt1	Dnajc5	Negative	-0.80475
85	Pvt1	Fscn1	Negative	-0.80392
86	Pvt1	Mis12	Negative	-0.80392
87	Pvt1	Rab2a	Negative	-0.80227
88	Pvt1	2010321M09Rik	Positive	0.80165
89	Pvt1	Pafah1b2	Negative	-0.80124
90	Pvt1	Rab5b	Negative	-0.80103
91	Pvt1	Copb2	Negative	-0.80062
92	Pvt1	Plaa	Negative	-0.80021
93	Meg3	Rph3al	Positive	0.86835
94	Meg3	Mrc2	Positive	0.86584
95	Meg3	Sgsm2	Positive	0.85256
96	Meg3	Zscan10	Positive	0.83851
97	Meg3	5830433M19Rik	Negative	-0.83531
98	Meg3	Capn6	Positive	0.82499
99	Meg3	Camk2n2	Positive	0.80269
100	2900097C17Rik	Zrsr2	Positive	0.92769
101	2900097C17Rik	Rhobtb2	Negative	-0.92554
102	2900097C17Rik	Mobkl3	Positive	0.9234
103	2900097C17Rik	Btc	Positive	0.92157
104	2900097C17Rik	Tlk2	Positive	0.92157
105	2900097C17Rik	Adam17	Positive	0.91538
106	2900097C17Rik	Rsad2	Positive	0.91538
107	2900097C17Rik	Ifit1	Positive	0.91426
108	2900097C17Rik	Plscr4	Negative	-0.9106
109	2900097C17Rik	Ccrl2	Positive	0.90918
110	2900097C17Rik	Olfm4	Positive	0.90918
111	2900097C17Rik	Pkp2	Positive	0.90862
112	2900097C17Rik	Wasl	Positive	0.90552
113	2900097C17Rik	Nufip1	Positive	0.90346
114	2900097C17Rik	Cd99l2	Negative	-0.90336
115	2900097C17Rik	Ifit2	Positive	0.90299
116	2900097C17Rik	Vasp	Positive	0.9027
117	2900097C17Rik	Chst11	Positive	0.90139
118	2900097C17Rik	Pgd	Positive	0.90139
119	2900097C17Rik	Fam174b	Negative	-0.8983
120	2900097C17Rik	Grb2	Positive	0.89726
121	2900097C17Rik	Gas2l3	Positive	0.8968
122	2900097C17Rik	Stfa2l1	Positive	0.8968
123	2900097C17Rik	Bace1	Negative	-0.89623
124	2900097C17Rik	Defb1	Positive	0.89474
125	2900097C17Rik	Nub1	Positive	0.89474
126	2900097C17Rik	Slc7a2	Positive	0.89474
127	2900097C17Rik	Cxcl16	Positive	0.89452
128	2900097C17Rik	Wipf2	Positive	0.89406
129	2900097C17Rik	Mr1	Negative	-0.89188
130	2900097C17Rik	Jak2	Positive	0.89061
131	2900097C17Rik	Plau	Positive	0.88854
132	2900097C17Rik	Pitpnb	Negative	-0.88774
133	2900097C17Rik	Nfkb1	Positive	0.8874
134	2900097C17Rik	BC003266	Negative	-0.88728
135	2900097C17Rik	Gpr37l1	Positive	0.88648
136	2900097C17Rik	Niacr1	Positive	0.88648
137	2900097C17Rik	Olr1	Positive	0.88648
138	2900097C17Rik	Ifitm6	Positive	0.88591
139	2900097C17Rik	Cmpk2	Positive	0.88487
140	2900097C17Rik	Nfkbie	Positive	0.88487
141	2900097C17Rik	Ccl2	Positive	0.88442
142	2900097C17Rik	Pip5k1a	Positive	0.88372
143	2900097C17Rik	Sumo3	Negative	-0.88281
144	2900097C17Rik	Arhgef6	Negative	-0.88235
145	2900097C17Rik	Vcpip1	Positive	0.88223
146	2900097C17Rik	Slfn4	Positive	0.88178
147	2900097C17Rik	Dlgap4	Positive	0.88153
148	2900097C17Rik	Coro1a	Positive	0.8812
149	2900097C17Rik	Mycl1	Negative	-0.8812
150	2900097C17Rik	Abca1	Positive	0.88029
151	2900097C17Rik	Cage1	Negative	-0.87959
152	2900097C17Rik	Npepl1	Negative	-0.87959
153	2900097C17Rik	Aspn	Negative	-0.87868
154	2900097C17Rik	Ccr1	Positive	0.87822
155	2900097C17Rik	Maff	Positive	0.87822
156	2900097C17Rik	Rasa2	Positive	0.87822
157	2900097C17Rik	S100a8	Positive	0.87822
158	2900097C17Rik	Kif13b	Negative	-0.8781
159	2900097C17Rik	Mink1	Negative	-0.87797
160	2900097C17Rik	1810029B16Rik	Positive	0.87765
161	2900097C17Rik	Csnk1e	Positive	0.87765
162	2900097C17Rik	Hivep3	Positive	0.87765
163	2900097C17Rik	Ttc21b	Negative	-0.8774
164	2900097C17Rik	Seh1l	Positive	0.87616
165	2900097C17Rik	Cxcr2	Positive	0.87603
166	2900097C17Rik	Ly96	Positive	0.87352
167	2900097C17Rik	Cd177	Positive	0.87203
168	2900097C17Rik	Ncf1	Positive	0.8719
169	2900097C17Rik	Nfia	Negative	-0.87145
170	2900097C17Rik	Midn	Positive	0.87087
171	2900097C17Rik	Plg	Negative	-0.87067
172	2900097C17Rik	Hadha	Negative	-0.87029
173	2900097C17Rik	D10Wsu102e	Positive	0.86997
174	2900097C17Rik	Rell1	Positive	0.86997
175	2900097C17Rik	Ripk4	Positive	0.86997
176	2900097C17Rik	Fam26f	Positive	0.86939
177	2900097C17Rik	Vkorc1	Negative	-0.86939
178	2900097C17Rik	Sdcbp	Positive	0.8688
179	2900097C17Rik	Ccl20	Positive	0.86791
180	2900097C17Rik	S100a9	Positive	0.86791
181	2900097C17Rik	Sele	Positive	0.86791
182	2900097C17Rik	Spata13	Positive	0.86791
183	2900097C17Rik	Taf4b	Positive	0.86791
184	2900097C17Rik	Tmem107	Negative	-0.8675
185	2900097C17Rik	A330021E22Rik	Positive	0.86732
186	2900097C17Rik	Csf3r	Positive	0.86732
187	2900097C17Rik	Spnb3	Negative	-0.86718
188	2900097C17Rik	Ccdc93	Positive	0.86674
189	2900097C17Rik	Tbc1d22a	Negative	-0.86674
190	2900097C17Rik	Arg2	Positive	0.86584
191	2900097C17Rik	Il17ra	Positive	0.86584
192	2900097C17Rik	Mmp8	Positive	0.86584
193	2900097C17Rik	Sema4c	Positive	0.86584
194	2900097C17Rik	Armc1	Negative	-0.86512
195	2900097C17Rik	D17H6S56E5	Positive	0.86467
196	2900097C17Rik	Itpkc	Positive	0.86422
197	2900097C17Rik	Srgn	Positive	0.86422
198	2900097C17Rik	Rad52	Positive	0.86408
199	2900097C17Rik	Il1b	Positive	0.86378
200	2900097C17Rik	Xrn2	Positive	0.86353
201	2900097C17Rik	Alox5ap	Positive	0.86319
202	2900097C17Rik	Pum2	Positive	0.86319
203	2900097C17Rik	Cep164	Negative	-0.86305
204	2900097C17Rik	Cd53	Positive	0.8626
205	2900097C17Rik	Prosc	Negative	-0.8626
206	2900097C17Rik	C130039O16Rik	Positive	0.86216
207	2900097C17Rik	Lpp	Negative	-0.86188
208	2900097C17Rik	Ereg	Positive	0.86171
209	2900097C17Rik	Map3k8	Positive	0.86171
210	2900097C17Rik	Ssx2ip	Positive	0.86171
211	2900097C17Rik	Xrcc3	Negative	-0.86171
212	2900097C17Rik	Ptpn2	Positive	0.86009
213	2900097C17Rik	Gata4	Negative	-0.8595
214	2900097C17Rik	Ubtd2	Positive	0.85906
215	2900097C17Rik	Aldh9a1	Negative	-0.85892
216	2900097C17Rik	Pcyt2	Negative	-0.85847
217	2900097C17Rik	Kdm3a	Positive	0.85803
218	2900097C17Rik	Efna1	Positive	0.85759
219	2900097C17Rik	Hbegf	Positive	0.85759
220	2900097C17Rik	Tnip1	Positive	0.85759
221	2900097C17Rik	Chmp2b	Positive	0.857
222	2900097C17Rik	Rfx4	Negative	-0.85567
223	2900097C17Rik	Mcl1	Positive	0.85552
224	2900097C17Rik	Kbtbd12	Negative	-0.85493
225	2900097C17Rik	Cggbp1	Positive	0.85434
226	2900097C17Rik	Eltd1	Negative	-0.8539
227	2900097C17Rik	Slc2a3	Positive	0.8539
228	2900097C17Rik	Cblc	Positive	0.85346
229	2900097C17Rik	H2K1	Positive	0.85346
230	2900097C17Rik	Tle3	Positive	0.85346
231	2900097C17Rik	Nr4a1	Positive	0.85287
232	2900097C17Rik	Rragc	Positive	0.85287
233	2900097C17Rik	Upp1	Positive	0.85287
234	2900097C17Rik	Flnb	Positive	0.85271
235	2900097C17Rik	Fbxo21	Negative	-0.85227
236	2900097C17Rik	Mtmr14	Positive	0.85227
237	2900097C17Rik	Csf1	Positive	0.85183
238	2900097C17Rik	1110021L09Rik	Negative	-0.85139
239	2900097C17Rik	Ccl7	Positive	0.85139
240	2900097C17Rik	Lrrc3b	Positive	0.85139
241	2900097C17Rik	Sqstm1	Positive	0.85139
242	2900097C17Rik	Lcp1	Positive	0.85124
243	2900097C17Rik	Slc2a8	Negative	-0.85109
244	2900097C17Rik	D5Wsu178e	Negative	-0.85065
245	2900097C17Rik	Slc25a39	Negative	-0.85049
246	2900097C17Rik	Fgf1	Negative	-0.85021
247	2900097C17Rik	Apold1	Positive	0.85005
248	2900097C17Rik	Eif1	Negative	-0.85005
249	2900097C17Rik	Polrmt	Negative	-0.84946
250	2900097C17Rik	Asprv1	Positive	0.84933
251	2900097C17Rik	Gdf15	Positive	0.84933
252	2900097C17Rik	Bid	Positive	0.84917
253	2900097C17Rik	Eng	Negative	-0.84858
254	2900097C17Rik	Usf2	Negative	-0.84858
255	2900097C17Rik	Chic2	Positive	0.8477
256	2900097C17Rik	Ushbp1	Negative	-0.8477
257	2900097C17Rik	Hivep2	Positive	0.84727
258	2900097C17Rik	Myo19	Negative	-0.84711
259	2900097C17Rik	Ddit4	Positive	0.84667
260	2900097C17Rik	Gna13	Positive	0.84667
261	2900097C17Rik	Plac8	Positive	0.84607
262	2900097C17Rik	Fam53a	Negative	-0.84576
263	2900097C17Rik	Rnf115	Positive	0.84548
264	2900097C17Rik	Myg1	Negative	-0.84529
265	2900097C17Rik	H2D1	Positive	0.8452
266	2900097C17Rik	H2Q7	Positive	0.8452
267	2900097C17Rik	Ltb	Positive	0.8452
268	2900097C17Rik	Zbtb46	Negative	-0.8452
269	2900097C17Rik	Gns	Negative	-0.84504
270	2900097C17Rik	Hsd17b12	Positive	0.84461
271	2900097C17Rik	Stk11	Negative	-0.84385
272	2900097C17Rik	Fbxo17	Negative	-0.84357
273	2900097C17Rik	Fnbp1l	Positive	0.84357
274	2900097C17Rik	Hk2	Positive	0.84314
275	2900097C17Rik	Igtp	Positive	0.84314
276	2900097C17Rik	4930523C07Rik	Positive	0.84298
277	2900097C17Rik	Fbxo34	Positive	0.84298
278	2900097C17Rik	Gdf2	Negative	-0.84281
279	2900097C17Rik	Zc3h12c	Positive	0.84194
280	2900097C17Rik	Ptcd2	Negative	-0.84151
281	2900097C17Rik	Psmb10	Positive	0.84107
282	2900097C17Rik	Tiparp	Positive	0.84107
283	2900097C17Rik	Klhl24	Positive	0.84075
284	2900097C17Rik	D11Bwg0517e	Negative	-0.84048
285	2900097C17Rik	Irf8	Positive	0.84048
286	2900097C17Rik	Smox	Positive	0.84048
287	2900097C17Rik	Sh3bp2	Positive	0.84031
288	2900097C17Rik	Fcgrt	Negative	-0.84015
289	2900097C17Rik	Commd5	Negative	-0.83944
290	2900097C17Rik	Ikzf5	Positive	0.83944
291	2900097C17Rik	Sf3b1	Positive	0.83944
292	2900097C17Rik	H2Q5	Positive	0.83901
293	2900097C17Rik	Smoc1	Positive	0.83901
294	2900097C17Rik	Tanc1	Positive	0.83901
295	2900097C17Rik	Tmem140	Positive	0.83901
296	2900097C17Rik	Lmf2	Negative	-0.83886
297	2900097C17Rik	Calml4	Negative	-0.83884
298	2900097C17Rik	Igfbp4	Negative	-0.83868
299	2900097C17Rik	Wbp4	Positive	0.83851
300	2900097C17Rik	Enpp4	Positive	0.83841
301	2900097C17Rik	Hmgcs2	Negative	-0.83841
302	2900097C17Rik	Casp4	Positive	0.83738
303	2900097C17Rik	Csnk1g1	Positive	0.83721
304	2900097C17Rik	Cxcl2	Positive	0.83695
305	2900097C17Rik	Ppp1r3d	Positive	0.83695
306	2900097C17Rik	Ntan1	Negative	-0.83644
307	2900097C17Rik	Tfrc	Positive	0.83634
308	2900097C17Rik	Antxr2	Positive	0.83574
309	2900097C17Rik	Csgalnact1	Negative	-0.83531
310	2900097C17Rik	Casd1	Negative	-0.83514
311	2900097C17Rik	Slc17a5	Negative	-0.83514
312	2900097C17Rik	Dcaf6	Negative	-0.83488
313	2900097C17Rik	Pfkp	Positive	0.83488
314	2900097C17Rik	Smcr8	Positive	0.83488
315	2900097C17Rik	Flt1	Negative	-0.83471
316	2900097C17Rik	Sik1	Positive	0.83471
317	2900097C17Rik	Dst	Positive	0.83282
318	2900097C17Rik	Enah	Positive	0.83282
319	2900097C17Rik	Fbxo8	Negative	-0.83282
320	2900097C17Rik	Patl1	Positive	0.83282
321	2900097C17Rik	Plek	Positive	0.83282
322	2900097C17Rik	Map2k1	Positive	0.83247
323	2900097C17Rik	Zkscan6	Positive	0.83221
324	2900097C17Rik	Pglyrp1	Positive	0.83204
325	2900097C17Rik	Lipa	Negative	-0.83144
326	2900097C17Rik	Clk2	Positive	0.83118
327	2900097C17Rik	Lif	Positive	0.83075
328	2900097C17Rik	Ptprc	Positive	0.83075
329	2900097C17Rik	Mbnl3	Negative	-0.83058
330	2900097C17Rik	Mgat1	Negative	-0.83058
331	2900097C17Rik	Nfkbiz	Positive	0.83058
332	2900097C17Rik	Mmd	Negative	-0.83041
333	2900097C17Rik	Fbxo45	Positive	0.83015
334	2900097C17Rik	Fpr2	Positive	0.83015
335	2900097C17Rik	Nr4a3	Positive	0.83015
336	2900097C17Rik	Ino80d	Positive	0.82998
337	2900097C17Rik	Taf13	Negative	-0.82998
338	2900097C17Rik	Txn1	Positive	0.8298
339	2900097C17Rik	Ap1b1	Negative	-0.82937
340	2900097C17Rik	Egr3	Positive	0.82912
341	2900097C17Rik	Ptgs1	Negative	-0.82912
342	2900097C17Rik	Samsn1	Positive	0.82912
343	2900097C17Rik	Setmar	Positive	0.82912
344	2900097C17Rik	Sos1	Negative	-0.82912
345	2900097C17Rik	Cxcl10	Positive	0.82869
346	2900097C17Rik	Gem	Positive	0.82869
347	2900097C17Rik	Trim47	Positive	0.82869
348	2900097C17Rik	Gm608	Negative	-0.82851
349	2900097C17Rik	H1f0	Negative	-0.82851
350	2900097C17Rik	Tpm4	Positive	0.82851
351	2900097C17Rik	Cby1	Negative	-0.82791
352	2900097C17Rik	Mxd1	Positive	0.82773
353	2900097C17Rik	Ssna1	Negative	-0.82773
354	2900097C17Rik	1810033B17Rik	Positive	0.82748
355	2900097C17Rik	Csprs	Negative	-0.8273
356	2900097C17Rik	Chst2	Negative	-0.82705
357	2900097C17Rik	Ero1l	Positive	0.82663
358	2900097C17Rik	Rhbdf1	Positive	0.82663
359	2900097C17Rik	Tmem185b	Positive	0.82645
360	2900097C17Rik	Lemd3	Positive	0.82602
361	2900097C17Rik	Fgfr4	Negative	-0.82541
362	2900097C17Rik	Tgfbrap1	Negative	-0.82541
363	2900097C17Rik	Slc41a1	Positive	0.82499
364	2900097C17Rik	1810063B07Rik	Negative	-0.82481
365	2900097C17Rik	Arpp19	Positive	0.82456
366	2900097C17Rik	Gramd1a	Positive	0.82456
367	2900097C17Rik	Hist1h3f	Positive	0.82456
368	2900097C17Rik	Mgll	Negative	-0.82456
369	2900097C17Rik	Rapgef2	Positive	0.82456
370	2900097C17Rik	Stab2	Negative	-0.82456
371	2900097C17Rik	Bad	Negative	-0.82438
372	2900097C17Rik	Rnf187	Negative	-0.8242
373	2900097C17Rik	Mtss1	Positive	0.82395
374	2900097C17Rik	Nfya	Positive	0.82395
375	2900097C17Rik	Stx12	Positive	0.82395
376	2900097C17Rik	Tgm2	Positive	0.82395
377	2900097C17Rik	Nde1	Negative	-0.82377
378	2900097C17Rik	Slc2a5	Negative	-0.82335
379	2900097C17Rik	Bst1	Positive	0.82292
380	2900097C17Rik	Tbc1d20	Positive	0.82292
381	2900097C17Rik	Hmga1	Positive	0.82274
382	2900097C17Rik	Dlg1	Positive	0.8225
383	2900097C17Rik	Hmox1	Positive	0.8225
384	2900097C17Rik	Mefv	Positive	0.8225
385	2900097C17Rik	Parp16	Positive	0.8225
386	2900097C17Rik	Prpf19	Positive	0.8225
387	2900097C17Rik	Stat5a	Positive	0.8225
388	2900097C17Rik	Tnf	Positive	0.8225
389	2900097C17Rik	Ubd	Positive	0.8225
390	2900097C17Rik	D11Wsu47e	Positive	0.82213
391	2900097C17Rik	Mapk12	Negative	-0.82213
392	2900097C17Rik	Kif1c	Negative	-0.82189
393	2900097C17Rik	Pard3b	Negative	-0.82189
394	2900097C17Rik	2010002M12Rik	Positive	0.82128
395	2900097C17Rik	Arl8a	Positive	0.82128
396	2900097C17Rik	Rif1	Positive	0.82128
397	2900097C17Rik	Apip	Positive	0.82086
398	2900097C17Rik	Gbp1	Positive	0.82086
399	2900097C17Rik	Kctd10	Positive	0.82067
400	2900097C17Rik	Irf1	Positive	0.82043
401	2900097C17Rik	Nrg4	Positive	0.82043
402	2900097C17Rik	Pkm2	Positive	0.82043
403	2900097C17Rik	Prdm4	Positive	0.82043
404	2900097C17Rik	Il18rap	Positive	0.82025
405	2900097C17Rik	Rcan3	Negative	-0.82025
406	2900097C17Rik	Hspa14	Positive	0.82006
407	2900097C17Rik	Tmem63a	Negative	-0.82006
408	2900097C17Rik	Ebp	Negative	-0.81988
409	2900097C17Rik	Ch25h	Positive	0.81982
410	2900097C17Rik	Rhob	Positive	0.81982
411	2900097C17Rik	Topors	Positive	0.81982
412	2900097C17Rik	Ostf1	Positive	0.81964
413	2900097C17Rik	Etf1	Positive	0.81879
414	2900097C17Rik	Prkrip1	Positive	0.81861
415	2900097C17Rik	Dixdc1	Negative	-0.81837
416	2900097C17Rik	Il6	Positive	0.81837
417	2900097C17Rik	Mafk	Positive	0.81837
418	2900097C17Rik	Ppp1r15a	Positive	0.81837
419	2900097C17Rik	Thbs1	Positive	0.81837
420	2900097C17Rik	Snx1	Positive	0.818
421	2900097C17Rik	Slc7a1	Positive	0.81776
422	2900097C17Rik	Ext2	Negative	-0.81757
423	2900097C17Rik	Kdm4a	Positive	0.81715
424	2900097C17Rik	Mx2	Positive	0.81715
425	2900097C17Rik	Ralgds	Positive	0.81715
426	2900097C17Rik	Tnip2	Positive	0.81715
427	2900097C17Rik	Egr1	Positive	0.81631
428	2900097C17Rik	Fcgr2b	Negative	-0.81631
429	2900097C17Rik	Procr	Positive	0.81631
430	2900097C17Rik	Slfn1	Positive	0.81631
431	2900097C17Rik	Rbms1	Positive	0.81612
432	2900097C17Rik	Clk4	Positive	0.81569
433	2900097C17Rik	Ifi47	Positive	0.81569
434	2900097C17Rik	Ppp4r1	Positive	0.81569
435	2900097C17Rik	Serf2	Negative	-0.8155
436	2900097C17Rik	S100a16	Negative	-0.81508
437	2900097C17Rik	Cml1	Negative	-0.81466
438	2900097C17Rik	Crot	Negative	-0.81466
439	2900097C17Rik	Rbpj	Positive	0.81466
440	2900097C17Rik	Galnt10	Positive	0.81447
441	2900097C17Rik	Ccnl1	Positive	0.81424
442	2900097C17Rik	Dbnl	Positive	0.81424
443	2900097C17Rik	Mlkl	Positive	0.81424
444	2900097C17Rik	Slc7a6	Positive	0.81424
445	2900097C17Rik	Tnfaip2	Positive	0.81424
446	2900097C17Rik	1700017B05Rik	Positive	0.81405
447	2900097C17Rik	Bmp1	Negative	-0.81405
448	2900097C17Rik	Tbk1	Positive	0.81405
449	2900097C17Rik	Usp53	Positive	0.81405
450	2900097C17Rik	Utp23	Positive	0.81405
451	2900097C17Rik	Nat6	Negative	-0.81386
452	2900097C17Rik	Cpsf4l	Negative	-0.81363
453	2900097C17Rik	Csrp2	Positive	0.81363
454	2900097C17Rik	Gadd45b	Positive	0.81363
455	2900097C17Rik	Lims2	Negative	-0.81363
456	2900097C17Rik	Anxa7	Positive	0.8126
457	2900097C17Rik	Mef2c	Negative	-0.8126
458	2900097C17Rik	Pawr	Positive	0.8126
459	2900097C17Rik	Mrps26	Negative	-0.81249
460	2900097C17Rik	Calhm2	Negative	-0.8124
461	2900097C17Rik	Snx10	Positive	0.81221
462	2900097C17Rik	Pde4dip	Negative	-0.81218
463	2900097C17Rik	Aldh1a1	Negative	-0.81198
464	2900097C17Rik	Fam35a	Negative	-0.81198
465	2900097C17Rik	Pvr	Positive	0.81137
466	2900097C17Rik	Lman2	Negative	-0.81095
467	2900097C17Rik	Extl1	Negative	-0.81053
468	2900097C17Rik	Nr4a2	Positive	0.81053
469	2900097C17Rik	Prok2	Positive	0.81053
470	2900097C17Rik	Selplg	Positive	0.81053
471	2900097C17Rik	9030625A04Rik	Positive	0.81011
472	2900097C17Rik	Arl8b	Positive	0.81011
473	2900097C17Rik	Egr2	Positive	0.81011
474	2900097C17Rik	Tgif1	Positive	0.81011
475	2900097C17Rik	2810407C02Rik	Positive	0.80972
476	2900097C17Rik	Lsm14a	Positive	0.80972
477	2900097C17Rik	Eno2	Positive	0.8095
478	2900097C17Rik	Jdp2	Positive	0.8095
479	2900097C17Rik	Nr2f6	Negative	-0.8095
480	2900097C17Rik	Gjb1	Negative	-0.8093
481	2900097C17Rik	2400001E08Rik	Negative	-0.80911
482	2900097C17Rik	Ttll5	Negative	-0.80888
483	2900097C17Rik	Klrd1	Positive	0.80872
484	2900097C17Rik	BC068281	Positive	0.80847
485	2900097C17Rik	Nubp2	Negative	-0.80847
486	2900097C17Rik	1300001I01Rik	Negative	-0.80827
487	2900097C17Rik	2310016C08Rik	Positive	0.80805
488	2900097C17Rik	Dram1	Positive	0.80805
489	2900097C17Rik	Nfe2	Positive	0.80805
490	2900097C17Rik	Nfkbia	Positive	0.80805
491	2900097C17Rik	Rela	Positive	0.80805
492	2900097C17Rik	Smad1	Positive	0.80805
493	2900097C17Rik	Adhfe1	Positive	0.80785
494	2900097C17Rik	Il1r2	Positive	0.80785
495	2900097C17Rik	Ube2f	Positive	0.80785
496	2900097C17Rik	Stard10	Negative	-0.80765
497	2900097C17Rik	Adamts4	Positive	0.80743
498	2900097C17Rik	Bcl10	Positive	0.80743
499	2900097C17Rik	Fads1	Negative	-0.80743
500	2900097C17Rik	Fam20a	Negative	-0.80743
501	2900097C17Rik	Suv420h1	Positive	0.80743
502	2900097C17Rik	Ube2cbp	Negative	-0.80743
503	2900097C17Rik	Sat1	Positive	0.80704
504	2900097C17Rik	Heatr1	Positive	0.80682
505	2900097C17Rik	Kcne3	Positive	0.80682
506	2900097C17Rik	1810013L24Rik	Positive	0.80642
507	2900097C17Rik	Rab8b	Positive	0.80642
508	2900097C17Rik	Eif2ak3	Positive	0.8064
509	2900097C17Rik	Gcnt2	Positive	0.8064
510	2900097C17Rik	Snap23	Positive	0.8064
511	2900097C17Rik	X99384	Negative	-0.8064
512	2900097C17Rik	Adam23	Negative	-0.806
513	2900097C17Rik	Casp9	Negative	-0.80599
514	2900097C17Rik	Clec4e	Positive	0.80599
515	2900097C17Rik	Icam1	Positive	0.80599
516	2900097C17Rik	Psmb9	Positive	0.80599
517	2900097C17Rik	Nbea	Negative	-0.80579
518	2900097C17Rik	Nup98	Positive	0.80579
519	2900097C17Rik	Wisp1	Positive	0.80579
520	2900097C17Rik	Capg	Positive	0.80475
521	2900097C17Rik	Dync1li2	Positive	0.80475
522	2900097C17Rik	Hdc	Positive	0.80475
523	2900097C17Rik	Lamc1	Positive	0.80475
524	2900097C17Rik	Fmnl2	Positive	0.80434
525	2900097C17Rik	Ifrd1	Positive	0.80434
526	2900097C17Rik	Rgs18	Positive	0.80434
527	2900097C17Rik	S100a6	Positive	0.80434
528	2900097C17Rik	Prkar2a	Negative	-0.80414
529	2900097C17Rik	Ptov1	Negative	-0.80393
530	2900097C17Rik	AA467197	Positive	0.80392
531	2900097C17Rik	Agtr1a	Negative	-0.80392
532	2900097C17Rik	Ier3	Positive	0.80392
533	2900097C17Rik	Jtb	Negative	-0.80352
534	2900097C17Rik	Eif6	Positive	0.8033
535	2900097C17Rik	Fos	Positive	0.8033
536	2900097C17Rik	Ptgs2	Positive	0.8033
537	2900097C17Rik	Ccl5	Positive	0.8029
538	2900097C17Rik	Mlxip	Positive	0.80269
539	2900097C17Rik	Rsu1	Negative	-0.80227
540	2900097C17Rik	Irf7	Positive	0.80207
541	2900097C17Rik	Rer1	Negative	-0.80207
542	2900097C17Rik	Ube2l6	Positive	0.80207
543	2900097C17Rik	Atf3	Positive	0.80186
544	2900097C17Rik	Cd24a	Positive	0.80186
545	2900097C17Rik	Cep170	Positive	0.80186
546	2900097C17Rik	Foxa2	Negative	-0.80186
547	2900097C17Rik	Msh3	Negative	-0.80186
548	2900097C17Rik	AA415398	Negative	-0.80165
549	2900097C17Rik	Aldoa	Positive	0.80165
550	2900097C17Rik	Fem1c	Positive	0.80165
551	2900097C17Rik	Mrpl16	Positive	0.80145
552	2900097C17Rik	Emilin2	Positive	0.80124
553	2900097C17Rik	Lgals3	Positive	0.80124
554	2900097C17Rik	R3hdm1	Positive	0.80103
555	2900097C17Rik	Gcc2	Positive	0.80083
556	2900097C17Rik	Efcab4a	Negative	-0.80062
557	2900097C17Rik	Pggt1b	Positive	0.80062
558	2900097C17Rik	Rhoc	Positive	0.80021
559	2900097C17Rik	Kif2a	Positive	0.8
560	2900097C17Rik	Lphn1	Negative	-0.8
561	1700020I14Rik	Nfatc3	Positive	0.93492
562	1700020I14Rik	1110059G10Rik	Positive	0.92514
563	1700020I14Rik	Pigx	Positive	0.9195
564	1700020I14Rik	Peli1	Positive	0.91736
565	1700020I14Rik	Dtnbp1	Positive	0.90552
566	1700020I14Rik	Plek2	Positive	0.90439
567	1700020I14Rik	Zhx3	Positive	0.90093
568	1700020I14Rik	Farp2	Positive	0.89979
569	1700020I14Rik	Smarcd2	Positive	0.89886
570	1700020I14Rik	Zfand2b	Positive	0.89819
571	1700020I14Rik	Acot12	Positive	0.89474
572	1700020I14Rik	E330009J07Rik	Positive	0.8905
573	1700020I14Rik	Cenpv	Positive	0.88994
574	1700020I14Rik	Ergic3	Positive	0.88797
575	1700020I14Rik	Pdcd6ip	Positive	0.88694
576	1700020I14Rik	Man2a2	Positive	0.88326
577	1700020I14Rik	Tusc3	Positive	0.88235
578	1700020I14Rik	Plekhm3	Negative	-0.88223
579	1700020I14Rik	Pigp	Positive	0.8812
580	1700020I14Rik	Slc16a2	Positive	0.88074
581	1700020I14Rik	Tmem127	Positive	0.87992
582	1700020I14Rik	BC088983	Positive	0.87707
583	1700020I14Rik	1600012H06Rik	Positive	0.87599
584	1700020I14Rik	Mnt	Negative	-0.87545
585	1700020I14Rik	Suds3	Positive	0.87545
586	1700020I14Rik	Gpatch8	Positive	0.8741
587	1700020I14Rik	Dpy19l4	Positive	0.87235
588	1700020I14Rik	Tmem203	Positive	0.87222
589	1700020I14Rik	Sfrs14	Positive	0.87002
590	1700020I14Rik	Fkbp8	Positive	0.86957
591	1700020I14Rik	4932441K18Rik	Positive	0.8688
592	1700020I14Rik	Klhl4	Positive	0.86853
593	1700020I14Rik	Ggcx	Positive	0.86835
594	1700020I14Rik	Helz	Positive	0.86705
595	1700020I14Rik	Adora2a	Negative	-0.86601
596	1700020I14Rik	Kcnn2	Positive	0.86526
597	1700020I14Rik	Ppargc1a	Positive	0.86422
598	1700020I14Rik	Qpct	Positive	0.86422
599	1700020I14Rik	Parp6	Positive	0.86364
600	1700020I14Rik	Fam122b	Positive	0.86319
601	1700020I14Rik	Fbxl6	Positive	0.86305
602	1700020I14Rik	Acad8	Positive	0.86277
603	1700020I14Rik	Rnf170	Positive	0.86216
604	1700020I14Rik	Ppih	Positive	0.86171
605	1700020I14Rik	Gnpat	Positive	0.86157
606	1700020I14Rik	Arhgap24	Positive	0.86113
607	1700020I14Rik	Ldhb	Positive	0.86084
608	1700020I14Rik	Nudcd3	Positive	0.86039
609	1700020I14Rik	Mboat7	Positive	0.85995
610	1700020I14Rik	Dnase1l3	Positive	0.85906
611	1700020I14Rik	Naglu	Positive	0.85906
612	1700020I14Rik	Rpgr	Positive	0.85906
613	1700020I14Rik	Abi3bp	Positive	0.85847
614	1700020I14Rik	Ctsf	Positive	0.85759
615	1700020I14Rik	Acn9	Positive	0.85744
616	1700020I14Rik	Mrps17	Positive	0.85744
617	1700020I14Rik	Mrpl1	Positive	0.85729
618	1700020I14Rik	Enho	Positive	0.857
619	1700020I14Rik	Xpc	Positive	0.857
620	1700020I14Rik	Cdadc1	Positive	0.85478
621	1700020I14Rik	Krt42	Negative	-0.85419
622	1700020I14Rik	Fbxl4	Positive	0.85109
623	1700020I14Rik	Trim41	Positive	0.8508
624	1700020I14Rik	Ccbe1	Positive	0.85021
625	1700020I14Rik	Bmp2	Positive	0.84977
626	1700020I14Rik	Nudt6	Positive	0.84902
627	1700020I14Rik	Dnajc9	Positive	0.84874
628	1700020I14Rik	Hist2h2be	Positive	0.84874
629	1700020I14Rik	Pgf	Negative	-0.84814
630	1700020I14Rik	RP23195K86	Positive	0.84755
631	1700020I14Rik	Ankrd28	Positive	0.84711
632	1700020I14Rik	Ncapd3	Positive	0.84667
633	1700020I14Rik	Tmem25	Positive	0.84667
634	1700020I14Rik	Ntn4	Positive	0.84564
635	1700020I14Rik	Rmi1	Positive	0.84461
636	1700020I14Rik	1110018J18Rik	Positive	0.84445
637	1700020I14Rik	Erlin2	Positive	0.84445
638	1700020I14Rik	Dynlrb1	Positive	0.84429
639	1700020I14Rik	Letmd1	Positive	0.84401
640	1700020I14Rik	Ptrh1	Negative	-0.84357
641	1700020I14Rik	Sema6a	Positive	0.84357
642	1700020I14Rik	Zfp397	Positive	0.84357
643	1700020I14Rik	Gpd1l	Positive	0.84314
644	1700020I14Rik	Slc10a1	Positive	0.84298
645	1700020I14Rik	Anapc5	Positive	0.84238
646	1700020I14Rik	Srd5a3	Positive	0.84222
647	1700020I14Rik	Atxn3	Negative	-0.84178
648	1700020I14Rik	Odc1	Negative	-0.84107
649	1700020I14Rik	Prkra	Positive	0.84075
650	1700020I14Rik	Ap1s3	Positive	0.83988
651	1700020I14Rik	Klkb1	Positive	0.83988
652	1700020I14Rik	Atp2c1	Positive	0.83901
653	1700020I14Rik	H2afv	Positive	0.83901
654	1700020I14Rik	Pias2	Positive	0.83884
655	1700020I14Rik	Crtap	Positive	0.83841
656	1700020I14Rik	Kdm5d	Positive	0.83781
657	1700020I14Rik	Rnf138	Positive	0.83781
658	1700020I14Rik	Lmbr1	Positive	0.83738
659	1700020I14Rik	Plcb3	Positive	0.83721
660	1700020I14Rik	Ankrd13c	Positive	0.83688
661	1700020I14Rik	2410129H14Rik	Positive	0.83661
662	1700020I14Rik	Stxbp5	Positive	0.83634
663	1700020I14Rik	Ubac1	Positive	0.83634
664	1700020I14Rik	Gipc1	Positive	0.83558
665	1700020I14Rik	C230081A13Rik	Negative	-0.83531
666	1700020I14Rik	Shprh	Positive	0.83514
667	1700020I14Rik	Mpp1	Positive	0.83488
668	1700020I14Rik	Hdac1	Positive	0.83471
669	1700020I14Rik	Slc38a1	Negative	-0.83471
670	1700020I14Rik	AI314976	Positive	0.83428
671	1700020I14Rik	Ggh	Positive	0.83428
672	1700020I14Rik	Mertk	Positive	0.83428
673	1700020I14Rik	Ppm1a	Positive	0.83428
674	1700020I14Rik	Rsu1	Positive	0.83428
675	1700020I14Rik	Sgtb	Positive	0.83428
676	1700020I14Rik	Immp1l	Positive	0.83325
677	1700020I14Rik	Nfs1	Positive	0.83325
678	1700020I14Rik	X99384	Positive	0.83325
679	1700020I14Rik	Zfp523	Positive	0.83325
680	1700020I14Rik	Casd1	Positive	0.83308
681	1700020I14Rik	Ttc8	Positive	0.83282
682	1700020I14Rik	Parp1	Positive	0.83265
683	1700020I14Rik	D16H22S680E	Positive	0.83221
684	1700020I14Rik	Syde2	Positive	0.83221
685	1700020I14Rik	Rbp4	Positive	0.83213
686	1700020I14Rik	Iah1	Positive	0.83187
687	1700020I14Rik	Alkbh7	Positive	0.83161
688	1700020I14Rik	Pias1	Positive	0.83084
689	1700020I14Rik	Apoa1bp	Positive	0.83075
690	1700020I14Rik	Ciz1	Positive	0.83023
691	1700020I14Rik	Trip4	Positive	0.83015
692	1700020I14Rik	Ryk	Positive	0.82937
693	1700020I14Rik	Dhodh	Positive	0.82808
694	1700020I14Rik	Slc13a3	Negative	-0.82808
695	1700020I14Rik	Stab1	Positive	0.82808
696	1700020I14Rik	Zfp148	Positive	0.82808
697	1700020I14Rik	C330018D20Rik	Positive	0.82791
698	1700020I14Rik	Chchd7	Positive	0.82705
699	1700020I14Rik	Rsrc1	Positive	0.82705
700	1700020I14Rik	1300018I17Rik	Positive	0.82663
701	1700020I14Rik	Mlh3	Positive	0.82663
702	1700020I14Rik	Kat2b	Positive	0.82602
703	1700020I14Rik	Ak7	Negative	-0.82541
704	1700020I14Rik	Anapc1	Positive	0.82541
705	1700020I14Rik	Svip	Positive	0.82541
706	1700020I14Rik	Ublcp1	Positive	0.82541
707	1700020I14Rik	Stx17	Positive	0.82499
708	1700020I14Rik	C1d	Positive	0.82481
709	1700020I14Rik	Gucy1a3	Positive	0.82456
710	1700020I14Rik	Ube2a	Positive	0.82456
711	1700020I14Rik	Commd10	Positive	0.82438
712	1700020I14Rik	Pfas	Positive	0.82395
713	1700020I14Rik	Mrpl44	Positive	0.82377
714	1700020I14Rik	1300003B13Rik	Positive	0.82335
715	1700020I14Rik	6030458C11Rik	Positive	0.82292
716	1700020I14Rik	Cmtm8	Positive	0.82274
717	1700020I14Rik	Bbs10	Positive	0.8225
718	1700020I14Rik	Crybb3	Negative	-0.8225
719	1700020I14Rik	Sh3rf1	Positive	0.8225
720	1700020I14Rik	Sipa1	Positive	0.82231
721	1700020I14Rik	Adamts7	Positive	0.82189
722	1700020I14Rik	Fam174a	Positive	0.82189
723	1700020I14Rik	Ppil3	Positive	0.82189
724	1700020I14Rik	Top2b	Positive	0.82189
725	1700020I14Rik	Vipr1	Positive	0.82189
726	1700020I14Rik	Gjb2	Negative	-0.82128
727	1700020I14Rik	Maf	Positive	0.82086
728	1700020I14Rik	Arih1	Positive	0.82043
729	1700020I14Rik	Snx2	Positive	0.82025
730	1700020I14Rik	Slc6a12	Positive	0.81982
731	1700020I14Rik	Furin	Positive	0.81903
732	1700020I14Rik	Tomm22	Positive	0.81866
733	1700020I14Rik	Tmem204	Positive	0.81837
734	1700020I14Rik	Tmem219	Positive	0.81837
735	1700020I14Rik	Aspm	Negative	-0.81818
736	1700020I14Rik	Gpr27	Negative	-0.81818
737	1700020I14Rik	Pcmt1	Positive	0.81776
738	1700020I14Rik	Yes1	Positive	0.81776
739	1700020I14Rik	Rnf169	Positive	0.81757
740	1700020I14Rik	Scoc	Positive	0.81739
741	1700020I14Rik	Itm2b	Positive	0.8172
742	1700020I14Rik	Arrb1	Positive	0.81673
743	1700020I14Rik	Cplx1	Negative	-0.81673
744	1700020I14Rik	Mtpn	Positive	0.81635
745	1700020I14Rik	Tarsl2	Positive	0.81635
746	1700020I14Rik	Tmem106b	Positive	0.81631
747	1700020I14Rik	Klhl5	Positive	0.81612
748	1700020I14Rik	Aifm1	Positive	0.81569
749	1700020I14Rik	Nln	Positive	0.81569
750	1700020I14Rik	Anapc13	Positive	0.81513
751	1700020I14Rik	Nipa1	Positive	0.81508
752	1700020I14Rik	Aph1a	Positive	0.8147
753	1700020I14Rik	Gm12942	Positive	0.81466
754	1700020I14Rik	Timm9	Positive	0.81466
755	1700020I14Rik	Zfp652	Positive	0.81466
756	1700020I14Rik	Foxj2	Positive	0.81447
757	1700020I14Rik	Kcnk6	Positive	0.81424
758	1700020I14Rik	Rnpc3	Positive	0.81424
759	1700020I14Rik	Rpa3	Positive	0.81424
760	1700020I14Rik	Zc3h12a	Negative	-0.81424
761	1700020I14Rik	Anapc11	Positive	0.81405
762	1700020I14Rik	Slc25a14	Positive	0.81405
763	1700020I14Rik	5730455O13Rik	Positive	0.81386
764	1700020I14Rik	Ccdc91	Positive	0.81363
765	1700020I14Rik	Stau1	Positive	0.81363
766	1700020I14Rik	Zfp161	Positive	0.81363
767	1700020I14Rik	Cpsf6	Positive	0.81344
768	1700020I14Rik	Hs1bp3	Negative	-0.81302
769	1700020I14Rik	Krt26	Negative	-0.81302
770	1700020I14Rik	Mrs2	Positive	0.81302
771	1700020I14Rik	Enc1	Negative	-0.8124
772	1700020I14Rik	ORF19	Positive	0.81218
773	1700020I14Rik	Zmat1	Positive	0.81218
774	1700020I14Rik	Ncoa3	Positive	0.81198
775	1700020I14Rik	Tcf7l2	Positive	0.81198
776	1700020I14Rik	Gna11	Positive	0.81179
777	1700020I14Rik	Pabpn1	Positive	0.81179
778	1700020I14Rik	Galt	Positive	0.81156
779	1700020I14Rik	Zc3h7a	Negative	-0.81156
780	1700020I14Rik	Arhgap12	Positive	0.81053
781	1700020I14Rik	Tpra1	Positive	0.81053
782	1700020I14Rik	Zfand1	Positive	0.81053
783	1700020I14Rik	Fbxo8	Positive	0.81011
784	1700020I14Rik	Osbpl9	Positive	0.80992
785	1700020I14Rik	Dcun1d4	Positive	0.8095
786	1700020I14Rik	Ercc3	Positive	0.80911
787	1700020I14Rik	Igsf11	Positive	0.80888
788	1700020I14Rik	Lrp4	Positive	0.80888
789	1700020I14Rik	Nmnat1	Positive	0.80888
790	1700020I14Rik	Fxyd1	Positive	0.80849
791	1700020I14Rik	Flt3l	Positive	0.80827
792	1700020I14Rik	Gsto1	Positive	0.80785
793	1700020I14Rik	Ctf1	Positive	0.80765
794	1700020I14Rik	Gins4	Positive	0.80746
795	1700020I14Rik	Aldh8a1	Positive	0.80704
796	1700020I14Rik	Mtif2	Positive	0.80682
797	1700020I14Rik	Triobp	Positive	0.80682
798	1700020I14Rik	Strbp	Positive	0.80662
799	1700020I14Rik	Rassf3	Positive	0.8064
800	1700020I14Rik	Tradd	Positive	0.8064
801	1700020I14Rik	Bmi1	Positive	0.8062
802	1700020I14Rik	Ctage5	Positive	0.8062
803	1700020I14Rik	Phf17	Positive	0.80599
804	1700020I14Rik	Snrk	Positive	0.80599
805	1700020I14Rik	Rbbp9	Positive	0.80579
806	1700020I14Rik	Bap1	Positive	0.80559
807	1700020I14Rik	Slc35a5	Positive	0.80559
808	1700020I14Rik	2300009A05Rik	Positive	0.80537
809	1700020I14Rik	Lztfl1	Positive	0.80537
810	1700020I14Rik	Tmem101	Positive	0.80537
811	1700020I14Rik	D10627	Positive	0.80517
812	1700020I14Rik	Ids	Positive	0.80517
813	1700020I14Rik	Mcat	Positive	0.80475
814	1700020I14Rik	2510002D24Rik	Positive	0.80435
815	1700020I14Rik	Ccl22	Negative	-0.80434
816	1700020I14Rik	Immp2l	Positive	0.80414
817	1700020I14Rik	Narfl	Positive	0.80414
818	1700020I14Rik	Ankrd16	Positive	0.80392
819	1700020I14Rik	Ccnl1	Negative	-0.80392
820	1700020I14Rik	Clp1	Negative	-0.80392
821	1700020I14Rik	Eri2	Positive	0.80392
822	1700020I14Rik	Tmem126b	Positive	0.80392
823	1700020I14Rik	Serpina10	Negative	-0.80372
824	1700020I14Rik	Acad9	Positive	0.8033
825	1700020I14Rik	Actr6	Positive	0.8033
826	1700020I14Rik	Cybasc3	Positive	0.8033
827	1700020I14Rik	Fam20a	Positive	0.8033
828	1700020I14Rik	Krt10	Positive	0.8033
829	1700020I14Rik	Vwce	Positive	0.8033
830	1700020I14Rik	Saps1	Positive	0.80248
831	1700020I14Rik	Ccnh	Positive	0.80228
832	1700020I14Rik	Cetn2	Positive	0.80227
833	1700020I14Rik	Pigl	Positive	0.80227
834	1700020I14Rik	Prpsap1	Positive	0.80207
835	1700020I14Rik	Ptprb	Positive	0.80207
836	1700020I14Rik	Fam167b	Positive	0.80186
837	1700020I14Rik	Litaf	Negative	-0.80186
838	1700020I14Rik	Nfkbid	Negative	-0.80186
839	1700020I14Rik	Scpep1	Positive	0.80186
840	1700020I14Rik	Syne1	Positive	0.80186
841	1700020I14Rik	Tcta	Positive	0.80186
842	1700020I14Rik	Cgrrf1	Positive	0.80165
843	1700020I14Rik	Socs3	Negative	-0.80165
844	1700020I14Rik	Mpl	Negative	-0.80125
845	1700020I14Rik	Hcst	Negative	-0.80124
846	1700020I14Rik	Fam149a	Positive	0.80103
847	1700020I14Rik	Pds5b	Positive	0.80062
848	1700020I14Rik	Purg	Positive	0.80062
849	1700020I14Rik	Snx25	Positive	0.80042
850	1700020I14Rik	Cbx3	Positive	0.8
851	1700020I14Rik	Elof1	Positive	0.8
852	1700020I14Rik	Polg	Positive	0.8
