# Supplementary material for: Long non-coding RNA deep sequencing reveals the role of macrophage in liver disorders
Source: Oncotarget. 2017 Dec 12;8(70):114966–79. doi: 10.18632/oncotarget.23154 (PMC5777746; doi:10.18632/oncotarget.23154)
Supplement: Supplementary file 6 [file oncotarget-08-114966-s006.xlsx]

## Sheet: M
Supplementary Table 6: Functional enrichment analysis of trans regulatory genes in macrophage
No.	Category	Term	Fold Enrichment Score	Count	Genes
1	Biological Process	GO:0051145~smooth muscle cell differentiation	19.5059	4	MEF2C, NFATC4, NFATC3, ACVR1
2	Biological Process	GO:0006974~cellular response to DNA damage stimulus	2.92589	14	EXO1, VAV3, USP3, MRE11A, SUV39H1, TOPBP1, MUM1, ATR, RAD54L, DNA2, PSEN1, MAPK14, MASTL, ZBTB1
3	Biological Process	GO:0030278~regulation of ossification	18.4793	4	CSF1, MAPK14, PBX1, ACVR1
4	Biological Process	GO:0048538~thymus development	7.9797	5	PSEN1, ASXL1, PBX1, NFATC3, ZBTB1
5	Biological Process	GO:0018149~peptide cross-linking	7.83721	5	LCE1I, LCE1H, LCE3C, SPRR3, LCE1B
6	Biological Process	GO:0000122~negative regulation of transcription from RNA polymerase II promoter	2.16733	18	MEF2C, XPO1, USP3, E2F8, DICER1, ASXL1, CBX4, SUV39H1, PAX4, MXI1, MXD1, DKK1, PSEN1, NFATC4, TCF4, ZBTB1, ASCL3, VLDLR
7	Biological Process	GO:0045944~positive regulation of transcription from RNA polymerase II promoter	1.94079	22	MEF2C, AKNA, PHOX2A, UTF1, RNASEL, CREM, DICER1, ASXL1, E2F8, TLR4, DLL1, MYBL2, CRX, STRA8, RPS6KA1, MLLT10, MAPK14, PBX1, NFATC4, TCF4, NFATC3, ACVR1
8	Biological Process	GO:0042493~response to drug	2.84821	11	XPO1, TYMS, FECH, ACSL1, VAV3, ADCYAP1R1, PAX4, ATR, RAD54L, CROT, TERF1
9	Biological Process	GO:0006915~apoptotic process	2.30991	15	MEF2C, DFFB, PIM1, CD5L, RTN3, APLP1, RNF130, PRELID1, PSEN1, MAPK14, TNFAIP8, BUB1B, UNC5C, GADD45B, DRAM1
10	Biological Process	GO:0030032~lamellipodium assembly	10.9721	4	VAV3, PTPRO, SPATA13, FGD4
11	Biological Process	GO:0006468~protein phosphorylation	2.28585	15	RNASEL, PRPF4B, TRPM7, PIM1, TRIM24, PXK, ATR, TYK2, RPS6KA1, CAMK4, MAPK14, BUB1B, MASTL, LRRK1, ACVR1
12	Biological Process	GO:0048167~regulation of synaptic plasticity	8.35969	4	MEF2C, EIF4EBP2, PSEN1, NFATC4
13	Biological Process	GO:0030890~positive regulation of B cell proliferation	8.16527	4	MEF2C, VAV3, TLR4, TNFRSF4
14	Biological Process	GO:0000902~cell morphogenesis	5.41831	5	SHROOM3, MAPK14, ASXL1, IL7R, PTPRO
15	Biological Process	GO:0034644~cellular response to UV	7.63276	4	TMEM161A, NFATC4, ATR, ZBTB1
16	Biological Process	GO:0030216~keratinocyte differentiation	5.16334	5	LCE1I, LCE1H, LCE3C, SPRR3, LCE1B
17	Biological Process	GO:0051591~response to cAMP	6.88445	4	OXT, CREM, PKLR, PAX4
18	Biological Process	GO:0032526~response to retinoic acid	6.15977	4	DKK1, OXT, ASXL1, TMEM161A
19	Biological Process	GO:0006281~DNA repair	2.48425	9	EXO1, DNA2, USP3, MRE11A, TOPBP1, MUM1, ATR, RAD54L, ZBTB1
20	Biological Process	GO:0051966~regulation of synaptic transmission, glutamatergic	10.9721	3	MEF2C, DKK1, PSEN1
21	Biological Process	GO:0007623~circadian rhythm	4.06374	5	TYMS, CLDN4, CREM, PAX4, CRX
22	Biological Process	GO:0030326~embryonic limb morphogenesis	5.57312	4	DKK1, PSEN1, DICER1, PBX1
23	Biological Process	GO:0043065~positive regulation of apoptotic process	2.35818	9	USP27X, PSEN1, TRPM7, C6, TLR4, NFATC4, UNC5C, GADD45B, DEGS1
24	Biological Process	GO:0014835~myoblast differentiation involved in skeletal muscle regeneration	43.8883	2	MAPK14, DICER1
25	Biological Process	GO:0032946~positive regulation of mononuclear cell proliferation	43.8883	2	ST6GAL1, CSF1
26	Biological Process	GO:2001013~epithelial cell proliferation involved in renal tubule morphogenesis	43.8883	2	MEF2C, LGR5
27	Biological Process	GO:1900746~regulation of vascular endothelial growth factor signaling pathway	43.8883	2	DLL1, TCF4
28	Biological Process	GO:0032570~response to progesterone	8.77767	3	TYMS, CLDN4, OXT
29	Biological Process	GO:0016310~phosphorylation	1.86454	13	PRPF4B, TRPM7, ATR, TYK2, CAMK4, RPS6KA1, MAPK14, PKLR, BUB1B, MASTL, PIP4K2A, LRRK1, ACVR1
30	Biological Process	GO:0007049~cell cycle	1.85846	13	SPIN1, RBL2, USP3, E2F8, PIM1, SUV39H1, CDC23, MYBL2, MIS12, BUB1B, MASTL, ZWILCH, TERF1
31	Biological Process	GO:0006417~regulation of translation	3.62714	5	TYMS, EIF4EBP2, CNOT6L, DNAJC3, APLP1
32	Cellular Component	GO:0001533~cornified envelope	9.53309	6	LCE1I, LCE1H, LCE3C, RPTN, SPRR3, LCE1B
33	Cellular Component	GO:0005694~chromosome	3.3024	13	PHF2, PRPF4B, PPP1R7, MRE11A, SUV39H1, BUB1B, TOPBP1, ATR, ZWILCH, TOP2B, MIS12, TERF1, CENPH
34	Cellular Component	GO:0005737~cytoplasm	1.30467	99	MEF2C, XPO1, RNASEL, IMPAD1, TLR4, MXI1, ZNRF2, EIF4EBP2, AAGAB, ERAP1, ENOPH1, DNAJC3, RBL2, DFFB, PCTP, PIM1, TOPBP1, RNF130, CAMK4, MLLT10, TNFAIP8, LRRK1, SPATA13, GLUD1, MRE11A, ADCYAP1R1, MUM1, LCE1B, PXK, TIMP3, CNOT6L, STX17, ZDHHC9, FGD4, PHYHIPL, PTGR2, VAV3, LPP, CD5L, PLEKHA4, LCE1I, KCNJ6, LCE1H, PHF2, PIP4K2A, XPO7, SPIN1, LCE3C, DICER1, STRA8, RMND5A, GTF2A1, SRD5A3, SNTB2, MASTL, …
35	Cellular Component	GO:0000776~kinetochore	5.09756	7	XPO1, PHF2, PSEN1, BUB1B, ZWILCH, MIS12, CENPH
36	Cellular Component	GO:0000775~chromosome, centromeric region	4.33835	7	PHF2, SUV39H1, BUB1B, ZWILCH, WDHD1, MIS12, CENPH
37	Cellular Component	GO:0045177~apical part of cell	4.5593	6	SHROOM3, AQP8, ENPEP, VLDLR, ATP7B, ACVR1
38	Cellular Component	GO:0005667~transcription factor complex	2.94562	9	RBL2, CREM, E2F8, NFATC4, PAX4, PBX1, TCF4, ASCL3, CRX
39	Cellular Component	GO:0000790~nuclear chromatin	3.0662	8	PHOX2A, USP3, MRE11A, DFFB, ASXL1, POLR3GL, TCF4, MXD1
40	Cellular Component	GO:0005783~endoplasmic reticulum	1.6513	25	HSD3B3, ERMP1, ST6GAL1, CYP2C54, TUSC3, SEC11C, FADS1, ORMDL1, MESDC2, SEPN1, ANGEL1, RTN3, CDS2, ACSL1, PSEN1, STX17, SLC35B4, B3GALNT2, ZDHHC9, SUMF1, SRD5A3, ERAP1, DNAJC3, ATP7B, DEGS1
41	Cellular Component	GO:0005789~endoplasmic reticulum membrane	1.96928	16	ERMP1, HSD3B3, CYP2C54, SEC11C, FADS1, ORMDL1, SEPN1, RTN3, CDS2, ACSL1, PSEN1, STX17, ZDHHC9, SRD5A3, ERAP1, DEGS1
42	Cellular Component	GO:0016605~PML body	4.55139	5	MRE11A, TOPBP1, TRIM16, ATR, RERE
43	Molecular Function	GO:0005515~protein binding	1.48478	70	MEF2C, XPO1, CLDN4, DICER1, CBX4, TLR4, MXI1, RTN3, CRX, USP27X, EIF4EBP2, GTF2A1, SMPDL3B, SNTB2, DLG5, UNC5C, ITFG1, RBL2, DFFB, PIM1, DLL1, MXD1, PTPRO, PJA1, PSEN1, CAMK4, FRMD4B, SPRR3, BUB1B, KPNA4, GADD45B, LRRK1, CLEC5A, ASCL3, ACVR1, CSF1, ADCYAP1R1, GLUD1, CREM, ITM2B, TNFRSF4, APLP1, GPHN, KLC1, CNOT6L, LRFN1, NFATC4, WDHD1, AMD1, TCF4, NFATC3, AGL, TERF1, UTF1, VAV3, LPP, ASXL1, SUV39…
44	Molecular Function	GO:0004518~nuclease activity	6.03798	8	EXO1, DNA2, RNASEL, CNOT6L, MRE11A, DFFB, DICER1, ERI2
45	Molecular Function	GO:0003677~DNA binding	1.73874	37	AKNA, MEF2C, SPIN1, MRE11A, CREM, E2F8, DICER1, TRIM16, PAX4, MXI1, MYBL2, CRX, RNF141, GTF2A1, NFATC4, TCF4, WDHD1, GTF3C2, FBXO21, TOP2B, NFATC3, TERF1, EXO1, PHOX2A, RBL2, DFFB, ASXL1, TOPBP1, ATR, TRIM24, MXD1, RAD54L, DNA2, PBX1, ZBTB1, RERE, ASCL3
46	Molecular Function	GO:0004672~protein kinase activity	2.45186	15	RNASEL, PRPF4B, TRPM7, PIM1, TRIM24, PXK, ATR, TYK2, RPS6KA1, CAMK4, MAPK14, BUB1B, MASTL, LRRK1, ACVR1
47	Molecular Function	GO:0016787~hydrolase activity	1.64193	29	ERMP1, RNASEL, IMPAD1, USP3, MRE11A, ABHD6, DICER1, ERI2, ENPEP, DDHD2, USP27X, SMPDL3B, CNOT6L, ERAP1, ENOPH1, LACTB, MTMR4, EXO1, CAPN7, SEC11C, DFFB, PTPRO, RAD54L, PDE6G, DNA2, MMP10, PSEN1, DDX50, ATP7B
48	Molecular Function	GO:0008270~zinc ion binding	1.77629	22	PTGR2, USP3, LPP, SUV39H1, CPXM2, TRIM26, TRIM16, ERI2, TRIM24, ENPEP, ZNRF2, PJA1, MMP10, RNF130, USP27X, RNF141, PHF2, MLLT10, ZDHHC9, ERAP1, RERE, ATP7B
49	Molecular Function	GO:0004519~endonuclease activity	5.22868	5	EXO1, DNA2, RNASEL, MRE11A, DICER1
50	Molecular Function	GO:0005198~structural molecule activity	2.94224	8	LCE1I, LCE1H, CLDN4, LCE3C, SPRR3, SNTB2, LCE1B, D17H6S56E-5
51	Molecular Function	GO:0004527~exonuclease activity	6.94368	4	EXO1, CNOT6L, MRE11A, ERI2
52	Molecular Function	GO:0000978~RNA polymerase II core promoter proximal region sequence-specific DNA binding	2.41772	10	MEF2C, AKNA, E2F8, NFATC4, PBX1, TCF4, MYBL2, MXD1, NFATC3, CRX
53	Molecular Function	GO:0005524~ATP binding	1.55507	27	RNASEL, PRPF4B, GLUD1, DICER1, PXK, ITM2B, GPHN, ACSL1, MASTL, TOP2B, TRPM7, PIM1, ATR, RAD54L, TYK2, DNA2, RPS6KA1, CAMK4, MAPK14, PKLR, DDX50, BUB1B, PIP4K2A, LRRK1, OAS1E, ACVR1, ATP7B
54	Molecular Function	GO:0004674~protein serine/threonine kinase activity	2.23074	11	PRPF4B, RPS6KA1, CAMK4, TRPM7, MAPK14, PIM1, BUB1B, MASTL, ATR, LRRK1, ACVR1
55	Molecular Function	GO:0016740~transferase activity	1.53308	26	PRPF4B, UBE3B, HS2ST1, CDS2, TYMS, GPHN, B3GALNT2, ZDHHC9, MASTL, ST6GAL1, TRPM7, SUV39H1, ATR, CHPT1, TYK2, RPS6KA1, CAMK4, MAPK14, PKLR, SETD6, BUB1B, PIP4K2A, LRRK1, CROT, ACVR1, OAS1E
56	Molecular Function	GO:0001077~transcriptional activator activity, RNA polymerase II core promoter proximal region sequence-specific binding	2.57173	8	PHOX2A, MEF2C, AKNA, PBX1, TCF4, MYBL2, NFATC3, CRX
57	Molecular Function	GO:0046872~metal ion binding	1.29353	50	IMPAD1, RNASEL, DICER1, ENPEP, ZNRF2, RNF141, RMND5A, SMPDL3B, ERAP1, ENOPH1, TOP2B, CYP2C54, FECH, TRPM7, CHPT1, PJA1, MMP10, RNF130, MLLT10, PKLR, LRRK1, ACVR1, ERMP1, USP3, AGFG2, ERI2, TRIM16, TIMP3, APLP1, DDHD2, GPHN, CNOT6L, RPTN, MTMR4, FGD4, RBM26, EXO1, VAV3, LPP, ASXL1, SUV39H1, TRIM26, TRIM24, DNA2, PHF2, SUMF1, ANTXR1, ZBTB1, RERE, ATP7B
58	Molecular Function	GO:0003682~chromatin binding	2.04883	11	EXO1, MEF2C, USP3, CBX4, TRIM24, TCF4, TOP2B, WDHD1, NFATC3, RERE, CRX
59	KEGG Pathway	mmu05166:HTLV-I infection	2.6874	9	XPO1, H2-M10.1, CREM, BUB1B, CDC23, NFATC4, ATR, MYBL2, NFATC3
60	KEGG Pathway	mmu04921:Oxytocin signaling pathway	3.15231	6	MEF2C, KCNJ6, CAMK4, OXT, NFATC4, NFATC3
61	KEGG Pathway	mmu05164:Influenza A	2.91266	6	TYK2, XPO1, RNASEL, MAPK14, TLR4, DNAJC3
62	KEGG Pathway	mmu04110:Cell cycle	3.34721	5	RBL2, BUB1B, CDC23, ATR, GADD45B
63	KEGG Pathway	mmu04380:Osteoclast differentiation	3.29408	5	TYK2, CAMK4, CSF1, MAPK14, OSCAR
64	KEGG Pathway	mmu05132:Salmonella infection	4.25696	4	KLC1, MAPK14, CXCL2, TLR4

## Sheet: L
Functional enrichment analysis of trans regulatory genes in liver
No.	Category	Term	Fold Enrichment Score	Count	Genes
1	Biological Process	GO:0006954~inflammatory response	3.12	42	CCL2, TNF, PTGS2, NFKBID, S100A8, CSF1, CCR1, PTGS1, CXCL2, S100A9, FPR2, CCL5, CCL7, CXCL10, CCRL2, PLAA, CCL22, CASP4, MEFV, CCL20, KLKB1, IL1B, ZC3H12A, THBS1, TNIP2, TNIP1, NFKBIZ, IL6, BMP2, LIPA, OLR1, LY96, NCF1, RELA, EPHX2, CHST2, SMAD1, AGTR1A, STAB1, JAK2, SELE, IGFBP4
2	Biological Process	GO:0006915~apoptotic process	2.24	50	MEF2C, SH3RF1, 1600012H06RIK, S100A8, S100A9, PGLYRP1, NFKB1, PAWR, DNASE1L3, SMNDC1, USP53, CASP9, HMOX1, MAP3K8, RHOB, TNIP2, BCL10, NCF1, AIFM1, HRK, DDIT4, C1QBP, RIPK1, PDCD6IP, GADD45B, PPP1R15A, SUDS3, C1D, BID, FKBP8, TNF, LITAF, MCL1, STK11, TMEM219, SQSTM1, ZC3H12A, ERO1L, ERCC3, SRGN, JTB, NR4A1, BAD, TRADD, IFIT2, SEMA6A, IRF1, GRK5, APIP, DRAM1
3	Biological Process	GO:0001525~angiogenesis	2.78	26	GNA13, SAT1, PTPRB, GDF2, FLT1, CCL2, PTGS2, EFNA1, PGF, APOLD1, LEMD3, ARHGAP24, NCL, PROK2, EREG, HMOX1, CCBE1, RHOB, ZC3H12A, HBEGF, RBPJ, FGF1, ENG, TNFAIP2, EIF2AK3, PLAU
4	Biological Process	GO:0045893~positive regulation of transcription, DNA-templated	2.04	46	MEF2C, CKS1B, GDF2, TNF, FOXA2, PPM1A, NFKBIA, RNF187, NFKB1, NFYA, TCF7L2, FOS, GATA4, IL1B, KDM3A, KDM5A, FGF1, NFATC3, EGR1, BCL10, IL6, BMP2, EGR2, TRIP4, NFE2, KAT2B, MAP2K1, RELA, NR4A2, NR4A1, NR4A3, TOPORS, PPARGC1A, HMGA1, STAT3, USF2, HDAC1, IRF7, IRF8, LRP6, IRF1, HIVEP3, PIAS2, PIAS1, RBPJ, NFIA
5	Biological Process	GO:0048661~positive regulation of smooth muscle cell proliferation	4.47	14	EGR1, IL6, TNF, PTGS2, NR4A3, CCL5, PPARGC1A, WISP1, EREG, HMOX1, TGM2, HBEGF, RBPJ, THBS1
6	Biological Process	GO:0071347~cellular response to interleukin-1	4.47	14	BMI1, ADAMTS7, ICAM1, IL6, CCL22, CCL2, CCL20, RELA, CXCL2, IRF1, ZC3H12A, NFKB1, CCL5, CCL7
7	Biological Process	GO:0006935~chemotaxis	3.68	17	CCL2, FLT1, S100A8, CCR1, S100A9, CXCL2, CXCR2, FPR2, CCL5, CCL7, CXCL10, CCRL2, PROK2, CCL22, CCL20, CXCL16, CMTM8
8	Biological Process	GO:0071222~cellular response to lipopolysaccharide	2.81	23	MEF2C, PABPN1, ICAM1, IL6, TNF, CCL2, LITAF, LY96, RELA, CXCL2, NFKB1, ABCA1, PPARGC1A, NCL, CMPK2, CXCL10, CCL20, PLSCR4, CXCL16, IRF8, ZC3H12A, JAK2, TNIP2
9	Biological Process	GO:0045944~positive regulation of transcription from RNA polymerase II promoter	1.69	66	MEF2C, GDF2, FOXA2, TBK1, STAT5A, NFKB1, FOS, GATA4, IL1B, TNIP2, FGF1, IFRD1, TNIP1, EGR1, EGR2, FOXJ2, CCNH, TAF4B, RELA, CCNL1, PPARGC1A, HMGA1, NCL, DCAF6, NCOA3, ARRB1, RIPK1, PIAS2, TNF, NUFIP1, NFKBIA, NFYA, TCF7L2, ATF2, LIF, ZC3H12A, KDM3A, FLT3L, YES1, ERCC3, NFATC3, MAF, IL6, BMP2, KAT2B, RFX4, NR4A2, NR4A1, NR4A3, ZFP148, SMAD1, STAT3, USF2, PLAC8, ATF6, ATF3, HDAC1, IRF7, GTF2F2, LRP…
10	Biological Process	GO:0030593~neutrophil chemotaxis	4.44	12	CCL22, CCL2, S100A8, LGALS3, CCL20, S100A9, CXCL2, IL1B, CSF3R, CXCR2, CCL5, CCL7
11	Biological Process	GO:0007067~mitotic nuclear division	2.4	26	TRIOBP, ANAPC13, CETN2, CEP164, ANAPC11, CDC16, CD2AP, NDE1, SEH1L, ASPM, VCPIP1, KIF2A, ANAPC1, ZC3HC1, PDS5B, ANAPC5, MAP2K1, ARPP19, JTB, GEM, NCAPD3, MIS12, CENPV, ARL8A, ARL8B, WASL
12	Biological Process	GO:0016567~protein ubiquitination	2.19	31	SH3RF1, KBTBD12, ANAPC11, KLHL4, UBAC1, PRPF19, ARIH1, KLHL5, RNF169, KLHL24, FBXO21, RNF121, FBXO45, VCPIP1, UBE2A, ZC3HC1, NUB1, SOCS3, UBE2CBP, ENC1, TRIM41, UBE2L6, RNF170, FEM1C, CBLC, KCTD10, DCAF6, ARRB1, RNF138, UBD, MDM2
13	Biological Process	GO:0071356~cellular response to tumor necrosis factor	3.48	15	ICAM1, IL6, CCL2, RELA, NFKB1, CCL5, PPARGC1A, CCL7, ADAMTS7, CCL22, CCL20, RIPK1, IRF1, ZC3H12A, THBS1
14	Biological Process	GO:0006366~transcription from RNA polymerase II promoter	3.15	17	EGR1, TRIP4, EGR2, CCNH, STAT5A, TAF4B, USF2, STAT3, FOS, TAF13, PRDM4, ARRB1, GATA4, GTF2F2, HIVEP3, HIVEP2, ERCC3
15	Biological Process	GO:0043065~positive regulation of apoptotic process	2.21	29	BID, TNF, PTGS2, PAWR, TCF7L2, ALDH1A1, CASP9, HMOX1, TGM2, DHODH, IL1B, RHOB, ERCC3, BCL10, BMP2, IL6, AIFM1, HRK, NR4A1, BAD, ATF6, IFIT2, C1QBP, RIPK1, LRP6, UBD, JAK2, GADD45B, SUDS3
16	Biological Process	GO:0050729~positive regulation of inflammatory response	4.46	11	CCL2, TNF, S100A8, STAT5A, S100A9, TGM2, JAK2, CCL5, TNIP1, CCL7, IL17RA
17	Biological Process	GO:0042127~regulation of cell proliferation	2.48	22	BID, SAT1, IL6, PDS5B, TNF, PTGS2, PTGS1, CXCL2, JTB, NFKBIA, TOPORS, RBBP9, RPA3, CXCL10, PTK6, CHST11, LRP6, PIAS1, RBPJ, YES1, RAPGEF2, PLAU
18	Biological Process	GO:0043123~positive regulation of I-kappaB kinase/NF-kappaB signaling	2.91	17	BCL10, PELI1, TNF, LITAF, TBK1, RELA, PPM1A, TRADD, ATP2C1, HMOX1, RIPK1, TGM2, IL1B, UBD, TMEM101, RHOC, TNIP2
19	Biological Process	GO:0035914~skeletal muscle cell differentiation	4.64	10	EGR1, MEF2C, FOS, MAFF, EGR2, ATF3, GATA4, HIVEP3, LEMD3, NR4A1
20	Biological Process	GO:0007159~leukocyte cell-cell adhesion	7.45	7	ICAM1, PTPRC, OLR1, CCL5, SELE, CD24A, TNIP1
21	Biological Process	GO:0045766~positive regulation of angiogenesis	3.17	15	GDF2, FLT1, LGALS3, PGF, CXCR2, CCL5, HMOX1, CCBE1, GATA4, IL1B, ZC3H12A, RHOB, FGF1, THBS1, ENG
22	Biological Process	GO:0008284~positive regulation of cell proliferation	1.84	39	FGFR4, GCNT2, TNF, PTGS2, PGF, CSF1, STAT5A, BTC, RNF187, CXCR2, CXCL10, LIF, WDR77, PRKRA, FLT3L, THBS1, FGF1, PGGT1B, DLG1, ODC1, IL6, UBE2A, LGALS3, RELA, VWCE, STAT3, PLAC8, PROK2, ATF3, EREG, HDAC1, AGTR1A, ADAM17, HBEGF, SDCBP, JAK2, GRK5, RBPJ, PLAU
23	Biological Process	GO:0071549~cellular response to dexamethasone stimulus	5.52	8	BMI1, IL6, CCL2, CASP9, AGTR1A, CBX3, JAK2, DDIT4
24	Biological Process	GO:0010628~positive regulation of gene expression	1.98	31	MEF2C, FGFR4, GDF2, TNF, CSF1, NFKB1, PAWR, CCL5, DTNBP1, LIF, GATA4, IL1B, ZC3H12A, KDM3A, MAF, EGR1, IL6, BMP2, MAP2K1, EPHX2, SMAD1, STAT3, ATF3, NCOA3, MDM2, KDM4A, MPL, RBPJ, PPP1R15A, ENG, EIF2AK3
25	Biological Process	GO:0050727~regulation of inflammatory response	4.19	10	CASP4, S100A8, SLC7A2, RELA, GPX4, S100A9, MGLL, BAP1, JAK2, TNIP1
26	Biological Process	GO:0071407~cellular response to organic cyclic compound	3.75	11	MEF2C, BMP2, TNF, STAT5A, TIPARP, IL1B, NFKBIA, NFKB1, SMAD1, CCL5, STAT3
27	Biological Process	GO:0034599~cellular response to oxidative stress	4.05	10	HDAC1, PRKRA, NR4A2, ZC3H12A, TXN1, RAD52, PARP1, PPARGC1A, GJB2, STAU1
28	Biological Process	GO:0045444~fat cell differentiation	3.56	11	EGR2, NR4A2, NR4A1, GRK5, TTC8, NR4A3, CBY1, PIAS1, EIF2AK3, TCF7L2, ATF2
29	Biological Process	GO:0030335~positive regulation of cell migration	2.39	19	BMP2, FLT1, GCNT2, MAP2K1, CCR1, CSF1, CCL5, FURIN, CXCL10, CORO1A, CXCL16, SEMA4C, ADAM17, HBEGF, SDCBP, JAK2, THBS1, FGF1, PLAU
30	Biological Process	GO:0006919~activation of cysteine-type endopeptidase activity involved in apoptotic process	3.81	10	BID, BCL10, TNF, S100A8, CASP9, AIFM1, S100A9, JAK2, BAD, EIF2AK3
31	Biological Process	GO:0008285~negative regulation of cell proliferation	1.93	29	TNF, PTGS2, STK11, ADORA2A, BAP1, SLFN1, LIF, TMEM127, HMOX1, WDR77, IL1B, RAPGEF2, IL6, BMP2, PDS5B, NFE2, KAT2B, MAP2K1, PTPN2, SMAD1, HMGA1, STAT3, EREG, HDAC1, PKP2, IRF1, TGIF1, JAK2, RBPJ
32	Biological Process	GO:0060397~JAK-STAT cascade involved in growth hormone signaling pathway	9.82	5	SOCS3, STAT5A, ADAM17, JAK2, STAT3
33	Biological Process	GO:1902895~positive regulation of pri-miRNA transcription from RNA polymerase II promoter	6.97	6	FOS, BMP2, RELA, NFKB1, SMAD1, STAT3
34	Biological Process	GO:0010629~negative regulation of gene expression	2.12	22	MEF2C, BMP2, FGFR4, TNF, MAP2K1, TBK1, CCR1, TIPARP, NFKB1, ZFP148, PAWR, ANXA7, HDAC1, PRDM4, GATA4, IL1B, ZC3H12A, MDM2, TGIF1, KDM4A, EIF2AK3, ENG
35	Biological Process	GO:0010332~response to gamma radiation	5.26	7	PTPRC, CCL2, POLG, CXCL2, PARP1, CCL7, CXCL10
36	Biological Process	GO:0031622~positive regulation of fever generation	14.59	4	TNF, PTGS2, IL1B, CCL5
37	Biological Process	GO:0071316~cellular response to nicotine	14.59	4	TNF, RELA, NFKB1, BAD
38	Biological Process	GO:0042493~response to drug	1.96	26	PTGS2, PGF, ADORA2A, ABCA1, PFAS, HADHA, ALDH1A1, FOS, GATA4, DHODH, GNPAT, THBS1, ICAM1, IL6, RELA, GGH, RPH3AL, SMAD1, BAD, PPARGC1A, STAT3, XPC, TGIF1, MDM2, ADAM17, CROT
39	Biological Process	GO:0030511~positive regulation of transforming growth factor beta receptor signaling pathway	6.38	6	STK11, SDCBP, ADAM17, GIPC1, THBS1, FURIN
40	Biological Process	GO:0034612~response to tumor necrosis factor	6.13	6	PTGS2, RIPK1, CXCL16, UBD, JAK2, CCL5
41	Biological Process	GO:0000187~activation of MAPK activity	3.36	10	PROK2, PTPRC, BMP2, TNF, MAP2K1, ARRB1, EFNA1, IL1B, FGF1, THBS1
42	Biological Process	GO:0007283~spermatogenesis	1.82	29	RBP4, STK11, TTLL5, CETN2, IMMP2L, GPX4, GATA4, KDM3A, STRBP, PAFAH1B2, TLK2, KDM5A, ASPM, GAL3ST1, TMEM203, TAF4B, CRTAP, ZFX, TLE3, BAD, AK7, HMGA1, WDR48, LAMP1, PROK2, PIAS1, MERTK, TBC1D20, XRN2
43	Biological Process	GO:0070374~positive regulation of ERK1 and ERK2 cascade	2.31	17	ICAM1, IL6, FGFR4, BMP2, CCL2, GCNT2, MAP2K1, CCR1, CCL5, CCL7, CCL22, CCL20, ARRB1, PHB2, GATA4, IL1B, RAPGEF2
44	Biological Process	GO:0016477~cell migration	2.27	17	PVR, FGFR4, FLT1, EFNA1, FSCN1, RHBDF1, CD2AP, CD24A, CORO1A, NDEL1, PTK6, HBEGF, JAK2, LAMC1, THBS1, SPATA13, LCP1
45	Biological Process	GO:0070979~protein K11-linked ubiquitination	5.68	6	ANAPC1, UBE2A, ANAPC5, ANAPC13, ANAPC11, CDC16
46	Biological Process	GO:0008637~apoptotic mitochondrial changes	5.68	6	BID, MCL1, AIFM1, JTB, HK2, CD24A
47	Biological Process	GO:0001666~response to hypoxia	2.26	17	ALDOA, EGR1, BMP2, FLT1, CCL2, PGF, APOLD1, NR4A2, CD24A, DDIT4, SLC2A8, HMOX1, NARFL, ADAM17, ERCC3, NFATC3, PLAU
48	Biological Process	GO:0071354~cellular response to interleukin-6	7.51	5	CCL2, RELA, NFKB1, PPARGC1A, SELPLG
49	Biological Process	GO:0043124~negative regulation of I-kappaB kinase/NF-kappaB signaling	4.58	7	OLFM4, HDAC1, NFKBID, RIPK1, PPM1A, ZC3H12A, TNIP1
50	Biological Process	GO:0034097~response to cytokine	3.15	10	FOS, CORO1A, MCL1, PTGS2, RELA, CXCL16, NFKB1, CCL5, PGGT1B, STAT3
51	Biological Process	GO:0000165~MAPK cascade	3.33	9	MEF2C, PABPN1, CCL2, TNF, MAP2K1, EFNA1, IL1B, SMAD1, CCL5
52	Biological Process	GO:0070098~chemokine-mediated signaling pathway	3.71	8	CCL22, CCL2, CCL20, CCR1, CXCL2, CCL5, CCL7, CXCL10
53	Biological Process	GO:0007596~blood coagulation	3.04	10	MAFF, SERPINA10, NFE2, PROCR, KLKB1, ENPP4, VKORC1, MAFK, DTNBP1, PLG
54	Biological Process	GO:0006351~transcription, DNA-templated	1.3	96	BMI1, MEF2C, ZKSCAN6, JDP2, FOXA2, STAT5A, CBX3, TTLL5, NFKB1, PAWR, SMARCD2, ELOF1, CGGBP1, GATA4, NR2F6, TNIP2, KDM5A, INO80D, INO80C, EGR1, NFKBIZ, EGR3, EGR2, FOXJ2, CCNH, RELA, TAF4B, ZFX, CCNL1, TLE3, ZHX3, MXD1, PPARGC1A, ZFP652, TAF13, ZSCAN10, PRDM4, NCOA3, C1QBP, ARRB1, MNT, TGIF1, PIAS2, PIAS1, WASL, COMMD5, SUDS3, XRN2, C1D, PTOV1, LITAF, ZFP397, TXN1, NFYA, TCF7L2, COMMD10, ATF2, ZFP…
55	Biological Process	GO:0042517~positive regulation of tyrosine phosphorylation of Stat3 protein	5.11	6	LIF, IL6, HDAC1, CTF1, JAK2, STAT3
56	Biological Process	GO:0042327~positive regulation of phosphorylation	5.11	6	BCL10, EREG, RIPK1, SDCBP, CCL5, THBS1
57	Biological Process	GO:0048245~eosinophil chemotaxis	10.22	4	CCL2, LGALS3, CCL5, CCL7
58	Biological Process	GO:0010996~response to auditory stimulus	10.22	4	USP53, IL6, XPC, CXCL10
59	Biological Process	GO:0032868~response to insulin	3.24	9	EGR1, EIF6, RBP4, IL6, EGR2, FADS1, RELA, GGH, HADHA
60	Biological Process	GO:0031663~lipopolysaccharide-mediated signaling pathway	4.94	6	CCL2, TNF, LY96, IL1B, NFKBIA, CCL5
61	Biological Process	GO:0046677~response to antibiotic	4.94	6	IL6, CCL2, CASP9, RSRC1, VKORC1, JAK2
62	Biological Process	GO:0051301~cell division	1.78	26	TRIOBP, CKS1B, ANAPC13, CETN2, CEP164, ANAPC11, CDC16, CD2AP, NDE1, SEH1L, PARD3B, ASPM, KIF2A, ANAPC1, ZC3HC1, PDS5B, ANAPC5, ARPP19, JTB, NCAPD3, MIS12, CENPV, ARL8A, WASL, ARL8B, PDCD6IP
63	Biological Process	GO:0006974~cellular response to DNA damage stimulus	1.7	28	XRCC3, STK11, CETN2, CEP164, MLH3, RPA3, ATF2, PRPF19, IMMP2L, CASP9, RNF169, ZC3H12A, TLK2, ERCC3, INO80D, INO80C, FBXO45, ALKBH7, UBE2A, SHPRH, MSH3, TOPORS, RAD52, WDR48, XPC, RIF1, RNF138, PARP1
64	Biological Process	GO:0048247~lymphocyte chemotaxis	4.64	6	CCL22, CCL2, CCL20, CXCL16, CCL5, CCL7
65	Biological Process	GO:0071376~cellular response to corticotropin-releasing hormone stimulus	19.15	3	NR4A2, NR4A1, NR4A3
66	Biological Process	GO:0042512~negative regulation of tyrosine phosphorylation of Stat1 protein	19.15	3	SOCS3, PTPN2, IRF1
67	Biological Process	GO:0002376~immune system process	1.73	26	S100A8, TBK1, CSF1, S100A9, PGLYRP1, RSAD2, CASP4, MEFV, CLEC4E, SQSTM1, MAP3K8, ZC3H12A, MR1, MX2, DBNL, BCL10, LGALS3, OLR1, LY96, PSMB9, IFIT2, IFIT1, C1QBP, IRF7, IRF1, JAK2
68	Biological Process	GO:0048711~positive regulation of astrocyte differentiation	8.51	4	PRPF19, LIF, BMP2, IL1B
69	Biological Process	GO:0045820~negative regulation of glycolytic process	8.51	4	IER3, PPARGC1A, STAT3, DDIT4
70	Biological Process	GO:0045722~positive regulation of gluconeogenesis	8.51	4	STK11, PTPN2, ARPP19, TCF7L2
71	Biological Process	GO:0010942~positive regulation of cell death	3.72	7	EGR1, PTGS2, AIFM1, RIPK1, IRF1, IL1B, ZC3H12A
72	Biological Process	GO:0030968~endoplasmic reticulum unfolded protein response	3.72	7	PARP16, ATF6, ATF3, ERO1L, RNF121, EIF2AK3, PPP1R15A
73	Biological Process	GO:0030282~bone mineralization	4.38	6	ASPN, MTSS1, BMP2, PTGS2, EIF2AK3, TCF7L2
74	Biological Process	GO:0009617~response to bacterium	4.38	6	FCGR2B, NCF1, RELA, IRF8, WASL, DEFB1
75	Biological Process	GO:0060326~cell chemotaxis	2.95	9	CCL22, CCL2, CCL20, AGTR1A, CXCL2, HBEGF, PIP5K1A, FPR2, CXCL10
76	Biological Process	GO:0071260~cellular response to mechanical stimulus	2.95	9	BCL10, CASP4, PTGS2, MTPN, IRF1, IL1B, NFKB1, BAD, ENG
77	Biological Process	GO:1900182~positive regulation of protein localization to nucleus	5.55	5	LIF, STK11, PARP1, EIF2AK3, CD2AP
78	Biological Process	GO:0042981~regulation of apoptotic process	2.05	16	EGR1, BID, BCL10, BMP2, GDF2, IL6, BMP1, MCL1, HRK, BAD, HS1BP3, TRADD, RASSF3, CASP4, CASP9, GDF15
79	Biological Process	GO:0006897~endocytosis	2.12	15	DBNL, CSNK1G1, MRC2, SNX2, SNX1, STAB2, NCL, TFRC, ARRB1, CSNK1E, FNBP1L, LRP6, WIPF2, SNX10, LRP4
80	Biological Process	GO:0043200~response to amino acid	4.26	6	ICAM1, IL6, CCL2, RELA, BAD, RRAGC
81	Biological Process	GO:0002523~leukocyte migration involved in inflammatory response	7.86	4	CCL2, S100A8, S100A9, CD24A
82	Biological Process	GO:0010575~positive regulation of vascular endothelial growth factor production	5.32	5	PTGS2, GATA4, CCBE1, IL1B, EIF2AK3
83	Biological Process	GO:0016050~vesicle organization	5.32	5	SNX2, SNX1, WASL, CD2AP, SNX10
84	Biological Process	GO:0007259~JAK-STAT cascade	5.32	5	SOCS3, STAT5A, JAK2, PIAS1, STAT3
85	Biological Process	GO:0045672~positive regulation of osteoclast differentiation	5.11	5	FOS, TNF, CCR1, CSF1, CCL5
86	Biological Process	GO:0031532~actin cytoskeleton reorganization	3.44	7	PLEK, ATP2C1, S100A9, MINK1, PIP5K1A, DTNBP1, FARP2
87	Biological Process	GO:0090026~positive regulation of monocyte chemotaxis	7.3	4	CCL2, CCR1, CCL5, CXCL10
88	Biological Process	GO:0051642~centrosome localization	7.3	4	SEMA6A, DYNC1LI2, NDE1, NDEL1
89	Biological Process	GO:0009615~response to virus	2.74	9	MEF2C, IFIT2, ODC1, IFIT1, TNF, RSAD2, CCL5, MX2, CXCL10
90	Biological Process	GO:0007049~cell cycle	1.5	36	CKS1B, TRIOBP, STK11, ANAPC13, CETN2, CEP164, ANAPC11, CDC16, CD2AP, NDE1, SEH1L, MAP3K8, TLK2, PARD3B, SIK1, ASPM, KIF2A, ANAPC1, DIXDC1, PDS5B, ZC3HC1, KAT2B, CGRRF1, ANAPC5, CCNH, ARPP19, JTB, MIS12, NCAPD3, MAPK12, RIF1, CENPV, ARL8A, PDCD6IP, ARL8B, WASL
91	Biological Process	GO:0050731~positive regulation of peptidyl-tyrosine phosphorylation	2.53	10	LIF, ICAM1, IL6, STK11, EFNA1, HBEGF, JAK2, YES1, CD24A, LRP4
92	Biological Process	GO:0043525~positive regulation of neuron apoptotic process	2.96	8	EGR1, TNF, CASP9, AIFM1, HRK, IL1B, PAWR, ATF2
93	Biological Process	GO:0008630~intrinsic apoptotic signaling pathway in response to DNA damage	3.31	7	IER3, TNF, MCL1, CASP9, HMOX1, BAD, TOPORS
94	Biological Process	GO:0030512~negative regulation of transforming growth factor beta receptor signaling pathway	3.31	7	ASPN, CHST11, SNX25, PPM1A, SNX1, ADAM17, LEMD3
95	Biological Process	GO:0002548~monocyte chemotaxis	3.83	6	CCL22, FLT1, CCL2, LGALS3, CCL20, CCL7
96	Biological Process	GO:0016925~protein sumoylation	4.73	5	SUMO3, EGR2, PIAS2, PIAS1, TOPORS
97	Biological Process	GO:0000122~negative regulation of transcription from RNA polymerase II promoter	1.44	41	MEF2C, BMI1, JDP2, TNF, EFNA1, TXN1, NFKB1, PAWR, TCF7L2, SLFN1, ATF2, CGGBP1, SQSTM1, NR2F6, IL1B, KDM5A, SIK1, DLG1, EGR1, MAF, BMP2, PTPN2, RELA, NR4A2, ZHX3, ZFP148, NR4A3, MXD1, ATF3, HDAC1, C1QBP, ZBED6, IRF8, MNT, MDM2, TGIF1, PIAS1, RBPJ, HIST1H3F, NFIA, SUDS3
98	Biological Process	GO:0008360~regulation of cell shape	2.2	12	ALDOA, GNA13, ICAM1, ANXA7, CORO1A, IL6, CCL2, CSNK1G1, CSNK1E, WIPF2, CCL7, DLG1
99	Biological Process	GO:0042503~tyrosine phosphorylation of Stat3 protein	12.77	3	LIF, PTK6, JAK2
100	Biological Process	GO:2000343~positive regulation of chemokine (C-X-C motif) ligand 2 production	12.77	3	TNF, HDAC1, CCL5
101	Biological Process	GO:0097191~extrinsic apoptotic signaling pathway	3.74	6	BID, TNF, RIPK1, JAK2, BAD, TRADD
102	Biological Process	GO:0006378~mRNA polyadenylation	4.56	5	PABPN1, FIP1L1, CLP1, CPSF4L, CPSF6
103	Biological Process	GO:0010759~positive regulation of macrophage chemotaxis	6.38	4	CCL2, CSF1, CCL5, THBS1
104	Biological Process	GO:0061036~positive regulation of cartilage development	6.38	4	BMP2, GDF2, BMP1, SMAD1
105	Biological Process	GO:0030154~cell differentiation	1.41	43	GNA13, MEF2C, ENAH, MCL1, STK11, GRB2, MYO7B, PGF, NDE1, SQSTM1, SMOC1, ZC3H12A, RHOB, KDM3A, STRBP, TLK2, RAPGEF2, YES1, FGF1, SIK1, IFRD1, KIF2A, BMP2, FLT1, BMP1, LGALS3, TAF4B, TLE3, ZHX3, CBY1, ARHGAP24, CSRP2, FLNB, SEMA6A, NDEL1, EREG, SEMA4C, VAMP5, JAK2, GADD45B, EXT2, TNFAIP2, LRP4
106	Biological Process	GO:0032496~response to lipopolysaccharide	1.94	15	ALDOA, PELI1, TNF, S100A8, LITAF, PTGS2, LY96, CXCL2, NFKBIA, CXCL10, FOS, CASP9, IL1B, ADAM17, JAK2
107	Biological Process	GO:0010811~positive regulation of cell-substrate adhesion	3.65	6	RSU1, SMOC1, HSD17B12, JAK2, THBS1, ABI3BP
108	Biological Process	GO:0006357~regulation of transcription from RNA polymerase II promoter	1.61	25	JDP2, NFKBID, FOXA2, STAT5A, NFKB1, TCF7L2, ATF2, FOS, CGGBP1, GATA4, WDR77, MLXIP, NFKBIZ, MAFF, NFE2, RFX4, TTC21B, TAF4B, SMAD1, MAFK, USF2, TAF13, ATF3, PIAS2, RBPJ
109	Biological Process	GO:0051091~positive regulation of sequence-specific DNA binding transcription factor activity	2.39	10	IL6, TNF, NCOA3, PHB2, LRP6, IL1B, JAK2, PPARGC1A, IFRD1, ATF2
110	Biological Process	GO:0002040~sprouting angiogenesis	4.4	5	FLT1, PGF, CCBE1, THBS1, ENG
111	Biological Process	GO:0030316~osteoclast differentiation	4.4	5	TNF, TFRC, CSF1, SNX10, FARP2
112	Biological Process	GO:0030890~positive regulation of B cell proliferation	3.56	6	BMI1, MEF2C, PTPRC, PELI1, TFRC, BST1
113	Biological Process	GO:0001974~blood vessel remodeling	3.56	6	MEF2C, LIF, TGM2, MDM2, RBPJ, NFATC3
114	Biological Process	GO:0045087~innate immune response	1.6	25	S100A8, TBK1, CSF1, S100A9, PGLYRP1, RSAD2, NFKB1, CASP4, CLEC4E, MEFV, PTK6, MR1, YES1, DEFB1, MX2, BCL10, LGALS3, LY96, RELA, IFIT2, IFIT1, C1QBP, IRF7, IRF1, JAK2
115	Biological Process	GO:0008283~cell proliferation	1.86	16	CKS1B, LIPA, TNF, MAP2K1, NCF1, CSF1, RHBDF1, BAD, FURIN, TCF7L2, STAT3, DDIT4, PROK2, ANXA7, SETMAR, FGF1
116	Biological Process	GO:0035994~response to muscle stretch	6.01	4	FOS, RELA, NFKBIA, NFKB1
117	Biological Process	GO:0046777~protein autophosphorylation	1.95	14	FGFR4, FLT1, CSNK1G1, STK11, CLK2, PTK6, RIPK1, CLK4, MINK1, JAK2, GRK5, SIK1, YES1, EIF2AK3
118	Biological Process	GO:0071864~positive regulation of cell proliferation in bone marrow	10.95	3	MEF2C, IL6, FLT3L
119	Biological Process	GO:1900016~negative regulation of cytokine production involved in inflammatory response	10.95	3	IL1R2, MEFV, ZC3H12A
120	Biological Process	GO:0032570~response to progesterone	4.26	5	FOS, CCL2, RELA, BAD, GJB2
121	Biological Process	GO:0043547~positive regulation of GTPase activity	2.1	12	ICAM1, RSU1, CCL22, NDEL1, CCL2, CCL20, SGSM2, MAP2K1, CCL5, RAPGEF2, TBC1D20, CCL7
122	Biological Process	GO:0007173~epidermal growth factor receptor signaling pathway	3.41	6	CBLC, EREG, SOS1, BTC, ADAM17, HBEGF
123	Biological Process	GO:0045429~positive regulation of nitric oxide biosynthetic process	3.41	6	ICAM1, IL6, TNF, PTGS2, IL1B, JAK2
124	Biological Process	GO:0014898~cardiac muscle hypertrophy in response to stress	5.68	4	MEF2C, GATA4, KDM4A, NFATC3
125	Biological Process	GO:0006298~mismatch repair	5.68	4	XPC, MSH3, MLH3, RPA3
126	Biological Process	GO:0007595~lactation	3.33	6	STAT5A, HK2, DHODH, EIF2AK3, USF2, APRT
127	Biological Process	GO:0007599~hemostasis	3.33	6	ANXA7, SERPINA10, PROCR, KLKB1, ENPP4, PLG
128	Biological Process	GO:0045597~positive regulation of cell differentiation	3.33	6	BMP2, MAP2K1, SOCS3, BTC, JAK2, SMAD1
129	Biological Process	GO:0007030~Golgi organization	2.59	8	RAB2A, BLZF1, SYNE1, STX17, LMAN2, TBC1D20, TRIP11, VCPIP1
130	Biological Process	GO:0098609~cell-cell adhesion	1.89	14	ALDOA, FMNL2, DBNL, ABCF3, CAPZA1, FSCN1, PFKP, GIPC1, FLNB, VASP, TMEM2, PLCB3, EIF4H, CAPG
131	Biological Process	GO:0006979~response to oxidative stress	2.11	11	ALDH1A1, PTGS2, MAP2K1, AIFM1, GPX4, HMOX1, PTGS1, NDUFS8, NFKB1, JAK2, ERCC3
132	Biological Process	GO:0030193~regulation of blood coagulation	5.38	4	FOXA2, STXBP5, VKORC1, STAB2
133	Biological Process	GO:0045084~positive regulation of interleukin-12 biosynthetic process	9.58	3	RELA, IRF1, LTB
134	Biological Process	GO:0034392~negative regulation of smooth muscle cell apoptotic process	9.58	3	AGTR1A, LRP6, RBPJ
135	Biological Process	GO:0038180~nerve growth factor signaling pathway	9.58	3	CORO1A, KIDINS220, RAPGEF2
136	Biological Process	GO:2001020~regulation of response to DNA damage stimulus	9.58	3	IER3, MCL1, CASP9
137	Biological Process	GO:0043066~negative regulation of apoptotic process	1.44	32	SH3RF1, IER3, FKBP8, LIMS2, MCL1, STAT5A, BTC, NFKB1, CXCR2, CHST11, THBS1, EGR3, IL6, LGALS3, SOCS3, RELA, NR4A3, NCL, STAT3, PLAC8, PROK2, NCOA3, HDAC1, PHB2, ADAM17, MDM2, JAK2, GRK5, PIAS1, APIP, MPL, EIF2AK3
138	Biological Process	GO:0071310~cellular response to organic substance	3.87	5	EGR1, EGR2, IL1B, NR4A1, BAD
139	Biological Process	GO:2001240~negative regulation of extrinsic apoptotic signaling pathway in absence of ligand	3.87	5	ZC3HC1, TNF, MCL1, RIPK1, IL1B
140	Biological Process	GO:0071345~cellular response to cytokine stimulus	3.87	5	STAT5A, NFKBIA, NFKB1, IL17RA, STAT3
141	Biological Process	GO:0010862~positive regulation of pathway-restricted SMAD protein phosphorylation	3.19	6	BMP2, GDF2, BMP1, SDCBP, GDF15, ENG
142	Biological Process	GO:0006955~immune response	1.69	18	IL6, CCL2, TNF, CCR1, CXCL2, CCL5, CD24A, CCL7, CXCL10, LIF, CCL22, CCL20, FCGR2B, CLEC4E, IRF8, IL1B, THBS1, LTB
143	Biological Process	GO:0007568~aging	1.92	13	IL6, CCL2, LITAF, POLG, GRB2, NAT1, RELA, FADS1, PPARGC1A, STAT3, FOS, CASP9, AGTR1A
144	Biological Process	GO:0048468~cell development	3.13	6	MAF, GDF2, BMP1, FOXA2, GATA4, GDF15
145	Biological Process	GO:0001975~response to amphetamine	3.76	5	ICAM1, HDAC1, ADORA2A, CXCL2, NR4A2
146	Biological Process	GO:0060290~transdifferentiation	8.51	3	MEF2C, LIF, GATA4
147	Biological Process	GO:0045080~positive regulation of chemokine biosynthetic process	8.51	3	EGR1, TNF, IL1B
148	Biological Process	GO:0043154~negative regulation of cysteine-type endopeptidase activity involved in apoptotic process	2.67	7	SH3RF1, IL6, ARRB1, ADORA2A, MDM2, NR4A1, THBS1
149	Biological Process	GO:0001938~positive regulation of endothelial cell proliferation	2.67	7	EGR3, BMP2, GDF2, CCL2, PGF, STAT5A, NR4A1
150	Biological Process	GO:0045666~positive regulation of neuron differentiation	2.23	9	PRPF19, MEF2C, IL6, BMP2, FOXA2, MMD, TGIF1, KDM4A, CCL5
151	Biological Process	GO:0071346~cellular response to interferon-gamma	2.63	7	CCL22, CCL2, CCL20, EPRS, SYNCRIP, CCL5, CCL7
152	Biological Process	GO:0006397~mRNA processing	1.59	20	PABPN1, FIP1L1, LGALS3, SYNCRIP, WBP4, SMNDC1, PRPF19, SF3B1, PPIH, C1QBP, CLP1, PTCD2, RSRC1, CPSF6, PPIL3, MBNL3, ZRSR2, RBM28, XRN2, RBM17
153	Biological Process	GO:0043524~negative regulation of neuron apoptotic process	1.92	12	MEF2C, CORO1A, CCL2, HDAC1, ADORA2A, AGTR1A, HMOX1, NR4A2, JAK2, DNAJC5, NR4A3, PPARGC1A
154	Cellular Component	GO:0005737~cytoplasm	1.36	340	ALDH8A1, MEF2C, ADCY3, LDHB, XRCC3, S100A6, DYNC1LI2, PTGS2, S100A8, STAT5A, PITPNB, PTGS1, PGD, S100A9, SYNCRIP, CDC16, CD2AP, MAP3K8, WDR77, SMOX, TLK2, RAPGEF2, KIF13B, DBNL, KRR1, NCF1, APOA1BP, TAF4B, KRT10, PPARGC1A, GCC2, FARP2, DCAF6, PRDM4, FBXL4, TGFBRAP1, PDE4DIP, ARL8A, ARL8B, EIF2AK3, SUDS3, ALDOA, IL1R2, OSTF1, NFKBIE, NTAN1, NFKBIA, TXN1, CEP164, LIF, GPD1L, PLAA, ARIH1, TMEM127, C…
155	Cellular Component	GO:0005634~nucleus	1.33	304	MEF2C, ADCY3, S100A6, XRCC3, S100A8, PTGS2, STAT5A, S100A9, PGD, PTGS1, LEMD3, SYNCRIP, CDC16, DNASE1L3, H2AFV, CLK2, WDR77, CLK4, FAM53A, SMOX, ZRSR2, TLK2, ANAPC1, H1F0, KRR1, CGRRF1, ZC3HC1, ANAPC5, CIZ1, APOA1BP, TAF4B, ZHX3, KRT10, GEM, PPARGC1A, NCAPD3, DCAF6, PRDM4, PRKRIP1, MNT, FBXL4, TGIF1, PIAS2, PDE4DIP, PIAS1, SUDS3, MRPL44, ALDOA, FIP1L1, NFKBID, NTAN1, NFKBIA, TXN1, CEP164, PLAA, S…
156	Cellular Component	GO:0005829~cytosol	1.73	117	MEF2C, SCPEP1, EIF6, ENAH, S100A6, TBK1, GNA11, STAT5A, CD2AP, WDR77, IL1B, RAPGEF2, KIF13B, DBNL, BCL10, SOCS3, NCF1, APOA1BP, RELA, PPARGC1A, GCC2, FARP2, DDIT4, ARRB1, SDCBP, PDCD6IP, MCL1, STK11, GRB2, SNX2, SNX1, NFKBIA, TXN1, GIPC1, CMPK2, CHMP2B, MTPN, STX17, APOC3, SERF2, DIXDC1, ODC1, TRIP4, S100A16, MAP2K1, FSCN1, EPHX2, GGH, AK7, CAMK2N2, PSMB9, DNAJB8, LAMP1, CORO1A, HDAC1, WDR4, HSPA…
157	Cellular Component	GO:0070062~extracellular exosome	1.44	146	ALDH8A1, GNA13, SCPEP1, EIF6, LDHB, GDF2, S100A6, S100A8, EFNA1, FAM20A, GNA11, PITPNB, PTGS1, PGD, CAPZA1, S100A9, PGLYRP1, CD53, CD2AP, PRKAR2A, SLC2A5, H2AFV, SLC2A3, IL1B, DNAJC5, DBNL, SCAMP2, BST1, POLG, APOA1BP, KRT10, MGAT1, GNS, TMEM106B, FNBP1L, PRKRIP1, VAMP5, SDCBP, ARL8A, LAMC1, ARL8B, SLC38A1, PDCD6IP, EXT2, ALDOA, RBP4, OSTF1, OLFM4, NAGLU, SERPINA10, STK11, GRB2, ENPP4, SNX2, TMEM…
158	Cellular Component	GO:0005925~focal adhesion	2.37	35	GNA13, TRIOBP, ENAH, LIMS2, PIP5K1A, TPM4, PRKAR2A, PROCR, TGM2, RHOB, SNAP23, YES1, DIXDC1, ICAM1, PTPRC, RSU1, FLT1, MAP2K1, LPP, MRC2, CSRP2, ARHGAP24, HMGA1, FLNB, VASP, DCAF6, CD99L2, ADAM17, SDCBP, PDCD6IP, GRK5, ENG, DST, LCP1, PLAU
159	Cellular Component	GO:0016020~membrane	1.21	321	ADCY3, LDHB, CALHM2, S100A6, DYNC1LI2, PTGS2, S100A8, EFNA1, PGF, PTGS1, S100A9, BTC, LEMD3, SYNCRIP, CD53, TMEM140, CLEC4E, CH25H, TMEM185B, RAPGEF2, KLRD1, KRR1, DBNL, NCF1, TANC1, IFI47, KRT10, GEM, TMEM25, GCC2, NCAPD3, ERGIC3, PARP16, MGAT1, ATP2C1, BACE1, TGFBRAP1, ARL8A, ARL8B, EXT2, EIF2AK3, ASPRV1, GGCX, ALDOA, IL1R2, GCNT2, HSD17B12, ENPP4, MMD, RER1, CCDC91, FCGRT, GPD1L, TMEM127, STX1…
160	Cellular Component	GO:0005654~nucleoplasm	1.49	109	EIF6, MEF2C, XRCC3, STAT5A, CBX3, SYNCRIP, ITPKC, SMARCD2, CGGBP1, CLK2, CLP1, WDR77, CGRRF1, SCAMP2, SMCR8, APOA1BP, TAF4B, ENC1, ZHX3, PPARGC1A, ARRB1, FBXL4, PIAS2, SPATA13, FGFR4, LITAF, MCL1, GRB2, CCDC91, CEP164, MTIF2, CMPK2, ATF2, PTK6, PRKRA, DHODH, RNF169, MAFF, MRPS26, TRIP4, NFE2, NR4A2, ZFP148, MAFK, USF2, KCTD10, SYNE1, HDAC1, PKP2, WDR4, HIVEP2, RNPC3, FBXO34, HIST1H3F, RBPJ, PARP1…
161	Cellular Component	GO:0043234~protein complex	1.85	44	MEF2C, ALDOA, RBP4, CPLX1, PTGS2, STK11, GRB2, GNA11, SIPA1, SNX2, NUFIP1, SNX1, NFKBIA, NFKB1, CD2AP, PRKAR2A, PLCB3, CASP4, SMARCD2, ZC3H12A, GUCY1A3, SSX2IP, RAPGEF2, DIXDC1, BCL10, BMP2, POLG, RELA, ERLIN2, SMAD1, PRPSAP1, KIDINS220, RAD52, TRADD, CORO1A, HDAC1, RIPK1, PHB2, SLC41A1, MDM2, PARP1, RBPJ, HIST1H3F, RBM17
162	Cellular Component	GO:0005794~Golgi apparatus	1.58	71	ADCY3, SH3RF1, AP1B1, FAM20A, PITPNB, PTGS1, AP1S3, COPB2, BLZF1, CHIC2, CHST11, WDR77, VCPIP1, DLG1, H1F0, DBNL, RPGR, SCAMP2, NCF1, CHST2, MINK1, GCC2, ERGIC3, MAN2A2, MGAT1, KIF1C, NCOA3, ATP2C1, AGTR1A, BACE1, VAMP5, PDE4DIP, PPP1R15A, EXT2, FGFR4, GCNT2, LITAF, APH1A, NFKBIE, GRB2, MMD, RER1, SNX1, CCDC91, LMAN2, ABCA1, ITM2B, UBAC1, STX12, GALNT10, CEP57, YES1, TRIP11, GAL3ST1, SRGN, RAB2A,…
163	Cellular Component	GO:0005856~cytoskeleton	1.57	66	GAS2L3, MTSS1, DYNC1LI2, ENAH, S100A8, MYO7B, S100A9, CAPZA1, TTLL5, CD2AP, NDE1, NUBP2, ACTR6, TLK2, ASPM, KIF2A, DBNL, RPGR, ENC1, ARHGAP24, FLNB, VASP, FARP2, KIF1C, NDEL1, RIF1, FNBP1L, SDCBP, PDE4DIP, ARL8B, PDCD6IP, WASL, DST, DYNLRB1, SNX10, LCP1, TRIOBP, PLEK2, CETN2, CEP164, TTC8, TPM4, PRPF19, CEP57, MEFV, CEP170, WIPF2, ZC3H12A, SSX2IP, STRBP, YES1, CAPN6, TRIP4, MAP2K1, TTC21B, FSCN1,…
164	Cellular Component	GO:0045121~membrane raft	2.32	23	ADCY3, LDHB, PTPRC, BCL10, ICAM1, TNF, OLR1, ERLIN2, ABCA1, FURIN, CD24A, TRADD, CBLC, STX12, FCGR2B, RIPK1, BACE1, ADAM17, SDCBP, JAK2, SELE, KCNE3, DLG1
165	Cellular Component	GO:0005789~endoplasmic reticulum membrane	1.67	45	GGCX, PTGS2, APH1A, LMF2, PTGS1, HSD17B12, RSAD2, LMAN2, EXTL1, DTNBP1, ANXA7, PIGL, CASP4, IGTP, HMOX1, ALOX5AP, STX17, CH25H, VKORC1, SRD5A3, ERO1L, RNF121, DLG1, RAB2A, EBP, TMEM203, PIGX, FADS1, RHBDF1, ERLIN2, IFI47, FURIN, RNF170, ERGIC3, PARP16, ATF6, ANKRD13C, ATXN3, SDCBP, SVIP, TBC1D20, DST, PPP1R15A, EXT2, EIF2AK3
166	Cellular Component	GO:0001772~immunological synapse	5.44	7	ICAM1, BCL10, CORO1A, LGALS3, PDCD6IP, CD53, DLG1
167	Cellular Component	GO:0005913~cell-cell adherens junction	2.01	24	ALDOA, PVR, FMNL2, DBNL, ABCF3, FSCN1, CAPZA1, PFKP, SNX2, SNX1, GIPC1, FLNB, CD2AP, VASP, TMEM2, CHMP2B, PLCB3, PKP2, EIF4H, CAPG, SDCBP, SSX2IP, HIST1H3F, DLG1
168	Cellular Component	GO:0005739~mitochondrion	1.35	88	LDHB, IER3, XRCC3, TUSC3, NFKB1, IMMP2L, CASP4, CASP9, GPX4, TIMM9, NDUFS8, GNPAT, DNAJC5, ACAD8, ACAD9, MRPL1, AIFM1, POLG, NUDT6, APOA1BP, HRK, TMEM126B, PROSC, DDIT4, C330018D20RIK, IMMP1L, C1QBP, AA467197, RIPK1, FBXL4, TOMM22, SLC25A39, PPP1R15A, ALDH9A1, CROT, MRPL44, BID, ALDOA, MRPS17, OLFM4, FKBP8, PTRH1, MCL1, ADHFE1, STK11, MYG1, HK2, NFS1, RSAD2, TXN1, MTIF2, CHCHD7, HADHA, CMPK2, CHM…
169	Cellular Component	GO:0042470~melanosome	2.88	11	RAB2A, GNA13, LAMP1, RAB5B, SGSM2, TFRC, CAPG, GGH, SDCBP, DNAJC5, PDCD6IP
170	Cellular Component	GO:0005635~nuclear envelope	2.34	14	EBP, S100A6, NUP98, PTGS1, LEMD3, CBX3, PARP16, ANXA7, SYNE1, NDEL1, GPX4, ALOX5AP, PARP1, DST
171	Cellular Component	GO:0005680~anaphase-promoting complex	5.51	5	ANAPC1, ANAPC5, ANAPC13, ANAPC11, CDC16
172	Cellular Component	GO:0005764~lysosome	1.76	22	BCL10, LIPA, LITAF, GGH, MMD, TMEM63A, M6PR, CHMP2B, RRAGC, GNS, WDR48, LAMP1, TMEM106B, SLC17A5, IDS, SQSTM1, IL1B, ARL8A, ARL8B, DRAM1, KIF2A, CTSF
173	Cellular Component	GO:0009986~cell surface	1.51	36	TNF, RER1, CXCR2, ABCA1, CD53, LMAN2, CD24A, PROCR, FLT3L, THBS1, ICAM1, PTPRC, BMP2, LGALS3, MRC2, NCL, FURIN, PLG, HCST, ADAMTS7, LAMP1, FCGR2B, C1QBP, TFRC, PHB2, BACE1, KCNN2, LRP6, VAMP5, ADAM17, HBEGF, ANTXR2, MPL, ENG, LRP4, PLAU
174	Cellular Component	GO:0005768~endosome	1.55	32	FGFR4, RAB5B, CCDC93, GRB2, SNX2, MMD, SNX1, ITM2B, DTNBP1, CHMP2B, STX12, SQSTM1, RHOB, RAPGEF2, DBNL, FLT1, SCAMP2, OSBPL9, SNX25, SCOC, NIPA1, M6PR, WDR48, TMEM106B, LAMP1, TFRC, AGTR1A, BACE1, ARL8A, TGFBRAP1, ARL8B, SNX10
175	Cellular Component	GO:0048471~perinuclear region of cytoplasm	1.45	38	SH3RF1, PTOV1, XRCC3, OLFM4, S100A6, CCL2, NFKBIE, CSF1, ABCA1, CD2AP, PRKAR2A, HMOX1, MTPN, PRKRA, PUM2, TLK2, RAPGEF2, DLG1, CAPN6, RAB2A, ODC1, BCL10, RAB8B, MAP2K1, AIFM1, M6PR, LAMP1, ANKRD13C, MTMR14, SYNE1, HDAC1, TFRC, NCOA3, EIF4H, VAMP5, EIF2AK3, SELE, DST
176	Cellular Component	GO:0030027~lamellipodium	2.09	13	DBNL, SH3RF1, ENAH, ARHGEF6, FSCN1, SNX2, SNX1, PIP5K1A, VASP, CORO1A, MEFV, WASL, SPATA13
177	Cellular Component	GO:0016607~nuclear speck	1.93	15	MEF2C, PABPN1, CCNL1, CBY1, TOPORS, PIP5K1A, WBP4, SMNDC1, PRPF19, PATL1, PPIH, CLK2, RSRC1, PIAS2, PIAS1
178	Cellular Component	GO:0000790~nuclear chromatin	1.85	16	H1F0, UBE2A, KAT2B, TTC21B, RELA, ENC1, PAWR, MXD1, TCF7L2, STAT3, SMARCD2, H2AFV, HDAC1, NCOA3, GATA4, IRF1
179	Cellular Component	GO:0005770~late endosome	2.22	11	WDR48, LAMP1, MAP2K1, SQSTM1, BACE1, VAMP5, RHOB, KIDINS220, RAPGEF2, M6PR, CHMP2B
180	Cellular Component	GO:0001726~ruffle	2.5	9	DBNL, S100A6, MTMR14, MEFV, PTK6, FSCN1, SAMSN1, CD2AP, LCP1
181	Cellular Component	GO:0005730~nucleolus	1.38	44	EIF6, MIDN, GRB2, NFS1, NUFIP1, CD2AP, HMOX1, PAFAH1B2, ZRSR2, KDM5A, FGF1, TOP2B, NFATC3, RBM28, INO80C, KIF2A, MARS, H1F0, UTP23, KRR1, S100A16, NUB1, FOXJ2, TAF4B, ENC1, TRIM41, HEATR1, NCL, RBBP9, TAF13, ATF3, XPC, C1QBP, ZBED6, CAPG, PRKRIP1, UBD, MDM2, KDM4A, PARP1, RBPJ, UBLCP1, XRN2, C1D
182	Cellular Component	GO:0016605~PML body	2.48	9	SUMO3, PATL1, NFE2, SQSTM1, PIAS2, PIAS1, TOPORS, PPARGC1A, TCF7L2
183	Cellular Component	GO:0005741~mitochondrial outer membrane	2.07	12	MCL1, AIFM1, PHB2, HK2, RSAD2, LETMD1, MLXIP, TOMM22, BAD, MYO19, PPP1R15A, ATF2
184	Cellular Component	GO:0043025~neuronal cell body	1.48	30	CPLX1, CCL2, ADORA2A, CCR1, TXN1, PAWR, DTNBP1, STAU1, CASP4, HDC, SOS1, PDE1A, ENO2, DHODH, PUM2, RAPGEF2, RAB2A, DIXDC1, NCF1, DLGAP4, ENC1, TANC1, PPARGC1A, LAMP1, HDAC1, CSNK1E, KCNN2, LRP6, MPL, LRP4
185	Cellular Component	GO:0051233~spindle midzone	5.56	4	CENPV, ARL8A, GEM, ARL8B
186	Cellular Component	GO:0005681~spliceosomal complex	2.14	11	PRPF19, SF3B1, PPIH, LGALS3, SYNCRIP, PPIL3, ZRSR2, RBM28, WBP4, RBM17, SMNDC1
187	Cellular Component	GO:0005783~endoplasmic reticulum	1.28	64	TUSC3, PTGS2, FAM20A, PTGS1, SYNCRIP, DNASE1L3, FOS, PIGL, CASP4, CH25H, HMOX1, SRD5A3, VKORC1, VCPIP1, DLG1, TMEM203, PIGX, CRTAP, ERLIN2, IFI47, PIGP, RNF170, ERGIC3, PARP16, ANKRD13C, ZFAND2B, BACE1, SDCBP, DST, PPP1R15A, EXT2, EIF2AK3, SNX10, GGCX, FGFR4, APH1A, LMF2, HSD17B12, RSAD2, EXTL1, DTNBP1, STAU1, SQSTM1, ALOX5AP, STX17, TGM2, ZC3H12A, MR1, ERO1L, THBS1, RAB2A, EBP, MAP2K1, PTPN2, FA…
188	Cellular Component	GO:0035861~site of double-strand break	4	5	PRPF19, SETMAR, RNF138, RNF169, ATF2
189	Cellular Component	GO:0031201~SNARE complex	3.24	6	STX12, CPLX1, STXBP5, STX17, VAMP5, SNAP23
190	Cellular Component	GO:0005615~extracellular space	1.25	71	GDF2, NRG4, S100A8, PGF, MMP8, S100A9, BTC, PGLYRP1, CXCL10, DNAJC9, CCBE1, IL1B, FGF1, LTB, ICAM1, LY96, APOA1BP, CRTAP, KRT10, EREG, C1QBP, HIST2H2BE, SEMA4C, SDCBP, LCP1, CTSF, ADAMTS4, ALDOA, RBP4, OLFM4, TNF, SERPINA10, CCL2, CSF1, CTF1, CXCL2, CEP164, LMAN2, ITM2B, CCL5, ABI3BP, CCL7, LIF, CCL22, CCL20, KLKB1, APOC3, ENO2, PCMT1, FLT3L, THBS1, DEFB1, SRGN, BMP2, IL6, BMP1, FLT1, LGALS3, GGH…
191	Cellular Component	GO:0031463~Cul3-RING ubiquitin ligase complex	2.76	7	ARIH1, KCTD10, KLHL5, KBTBD12, ENC1, KLHL24, KLHL4
192	Cellular Component	GO:0005911~cell-cell junction	1.84	14	FGFR4, GRB2, ARHGEF6, FSCN1, CAPZA1, CD53, CD2AP, USP53, CORO1A, PKP2, ADAM17, SNAP23, RAPGEF2, DLG1
193	Cellular Component	GO:0005802~trans-Golgi network	1.93	12	AP1B1, ATP2C1, FNBP1L, BACE1, VAMP5, CHST2, NBEA, SCOC, CBY1, FURIN, M6PR, GCC2
194	Cellular Component	GO:0042629~mast cell granule	4.8	4	CXCR2, NR4A3, SNAP23, SRGN
195	Molecular Function	GO:0005515~protein binding	1.48	242	MEF2C, PVR, ADCY3, S100A6, DYNC1LI2, GDF2, STAT5A, CDC16, CD2AP, USP53, CLEC4E, WDR77, ANAPC1, DBNL, ZC3HC1, POLG, NCF1, ZHX3, KRT10, PPARGC1A, GCC2, PRKRIP1, BACE1, MNT, TGIF1, PDE4DIP, PIAS2, PIAS1, LAMC1, EIF2AK3, SUDS3, ADAMTS4, RBP4, OLFM4, FIP1L1, NFKBID, NFKBIA, CEP164, TXN1, PLAA, STX12, BMP2, PELI1, BMP1, MAP2K1, LGALS3, UBE2L6, SMAD1, CSRP2, HS1BP3, SEMA6A, SYNE1, PKP2, RBPJ, PARP1, ENG…
196	Molecular Function	GO:0019901~protein kinase binding	2.25	39	CKS1B, AP1B1, GRB2, NBEA, TCF7L2, CD24A, ATF2, CASP9, SQSTM1, STX17, GATA4, PRKRA, MLKL, RAPGEF2, SIK1, TNIP2, DLG1, KIF13B, BCL10, PTPRC, ZC3HC1, KAT2B, MAP2K1, PTPN2, RELA, CCNL1, JTB, NR4A3, SMAD1, BAD, KIDINS220, CAMK2N2, STAT3, AGTR1A, PRKRIP1, RNF138, JAK2, PARP1, PPP1R15A
197	Molecular Function	GO:0042802~identical protein binding	1.97	49	MTSS1, LDHB, CBX3, NFKB1, LZTFL1, NDE1, BCL10, FOXJ2, RELA, RAD52, FLNB, NCL, GCC2, RIPK1, CLDN2, SDCBP, MDM2, EIF2AK3, DYNLRB1, LCP1, FKBP8, TNF, ADORA2A, GRB2, SNX1, NFKBIA, NUFIP1, CCDC91, ALDH1A1, PRPF19, CEP57, SQSTM1, PTK6, PRKRA, FLT1, CBY1, SMAD1, STAT3, TRADD, ATF6, RASSF3, CORO1A, ATXN3, ATF3, TFRC, LRP6, PARP1, APIP, SSNA1
198	Molecular Function	GO:0042803~protein homodimerization activity	1.73	55	PVR, S100A6, PTGS2, PGF, NFKB1, PRKAR2A, HMOX1, TIMM9, MGLL, BCL10, APOA1BP, RELA, ZHX3, TBC1D22A, SDCBP, PDCD6IP, DST, EXT2, SUDS3, ALDH9A1, OLFM4, MCL1, CSF1, NFS1, SNX2, SNX1, GIPC1, CCL5, GPD1L, CEP57, SQSTM1, ALOX5AP, PRKRA, ENO2, FLT3L, PAFAH1B2, MAF, ODC1, BMP2, S100A16, PLEK, EPHX2, NR4A1, NR4A3, SMAD1, SGTB, GJB1, USF2, CORO1A, SYNE1, ATF3, TFRC, LRP6, ENG, LRP4
199	Molecular Function	GO:0005125~cytokine activity	2.58	22	BMP2, GDF2, IL6, TNF, BMP1, CCL2, CSF1, CTF1, CXCL2, PGLYRP1, CCL5, CCL7, CXCL10, LIF, CCL22, CCL20, CXCL16, CMTM8, IL1B, FLT3L, GDF15, LTB
200	Molecular Function	GO:0046982~protein heterodimerization activity	1.9	39	BID, MEF2C, RBP4, JDP2, MCL1, PGF, ADORA2A, SNX2, SNX1, NFKB1, ATF2, RRAGC, FOS, H2AFV, ALOX5AP, SOS1, ENO2, GUCY1A3, PAFAH1B2, TOP2B, MAF, BCL10, BMP2, TAF4B, RELA, NR4A2, NR4A1, ZHX3, SMAD1, BAD, SGTB, USF2, ATF6, TAF13, ATF3, HIST2H2BE, AGTR1A, SDCBP, EXT2
201	Molecular Function	GO:0000976~transcription regulatory region sequence-specific DNA binding	4.73	10	ATF6, EGR1, NFE2, ATF3, HDAC1, CBX3, NFKB1, KDM3A, ZFP148, MAFK
202	Molecular Function	GO:0005154~epidermal growth factor receptor binding	6.08	8	CBLC, EREG, GRB2, BTC, SNX2, SNX1, HBEGF, YES1
203	Molecular Function	GO:0005041~low-density lipoprotein receptor activity	12.53	5	OLR1, STAB1, CXCL16, LRP6, STAB2
204	Molecular Function	GO:0001077~transcriptional activator activity, RNA polymerase II core promoter proximal region sequence-specific binding	2.14	23	MEF2C, EGR1, EGR2, FOXJ2, RFX4, FOXA2, STAT5A, RELA, NR4A2, NR4A1, NFYA, NR4A3, SMAD1, HMGA1, TCF7L2, STAT3, ATF2, FOS, NCOA3, IRF1, RBPJ, NFATC3, NFIA
205	Molecular Function	GO:0019899~enzyme binding	1.89	29	PTGS2, GRB2, ADORA2A, CBX3, NFKBIA, TXN1, PAWR, PPP1R3D, BLZF1, HMOX1, ALOX5AP, PRKRA, YES1, TOP2B, BCL10, MSH3, RELA, HMGA1, LAMP1, SYNE1, PLSCR4, HDAC1, BACE1, MDM2, PDE4DIP, PIAS1, PARP1, EIF2AK3, SUDS3
206	Molecular Function	GO:0031625~ubiquitin protein ligase binding	2.03	23	BID, TRIOBP, BCL10, UBE2A, EGR2, SHPRH, RELA, NFKBIA, UBE2F, ERLIN2, PPARGC1A, ATF6, ARIH1, PRKAR2A, BLZF1, ATXN3, ARRB1, SQSTM1, RIPK1, MDM2, PIAS2, KDM4A, PIAS1
207	Molecular Function	GO:0000978~RNA polymerase II core promoter proximal region sequence-specific DNA binding	1.89	27	MEF2C, BMI1, JDP2, FOXA2, NFYA, TCF7L2, FOS, SMARCD2, GATA4, NFATC3, EGR2, RFX4, FOXJ2, RELA, NR4A2, ZFP148, SMAD1, NR4A3, MXD1, USF2, STAT3, ATF3, HDAC1, IRF1, TGIF1, RBPJ, NFIA
208	Molecular Function	GO:0008009~chemokine activity	4.18	8	CCL22, CCL2, CCL20, CXCL16, CXCL2, CCL5, CCL7, CXCL10
209	Molecular Function	GO:0003690~double-stranded DNA binding	2.58	14	MAF, EGR1, XRCC3, JDP2, FOXA2, STAT5A, NFKB1, ZFP148, USF2, LSM14A, FOS, CGGBP1, SETMAR, KDM4A
210	Molecular Function	GO:0019789~SUMO transferase activity	7.83	5	SUMO3, MDM2, PIAS2, PIAS1, TOPORS
211	Molecular Function	GO:0019900~kinase binding	3	11	PARP16, MIDN, LDHB, BCL10, FOXA2, SLC2A3, PIP5K1A, PRPSAP1, TRADD, DLG1, BC068281
212	Molecular Function	GO:0003682~chromatin binding	1.72	32	MEF2C, BMI1, JDP2, BAP1, NFKB1, MLH3, TCF7L2, ATF2, SF3B1, FOS, GATA4, ZC3H12A, KDM5A, TOP2B, NFATC3, KAT2B, EGR2, RFX4, POLG, RELA, PPARGC1A, HMGA1, NCAPD3, PLAC8, NCOA3, HDAC1, MNT, TGIF1, PARP1, RBPJ, HIST1H3F, NFIA
213	Molecular Function	GO:0098641~cadherin binding involved in cell-cell adhesion	1.98	22	ALDOA, FMNL2, DBNL, ABCF3, FSCN1, CAPZA1, PFKP, SNX2, SNX1, GIPC1, FLNB, CD2AP, VASP, TMEM2, CHMP2B, PLCB3, PKP2, EIF4H, CAPG, SDCBP, HIST1H3F, DLG1
214	Molecular Function	GO:0001103~RNA polymerase II repressing transcription factor binding	5.37	6	HDAC1, TTC8, RBPJ, BBS10, TCF7L2, STAT3
215	Molecular Function	GO:0003779~actin binding	1.85	25	GAS2L3, DIXDC1, MTSS1, TRIOBP, FMNL2, DBNL, ENAH, MYO7B, ENC1, FSCN1, CAPZA1, GIPC1, PAWR, FLNB, TPM4, VASP, SYNE1, CORO1A, MEFV, CAPG, WIPF2, MYO19, WASL, DST, LCP1
216	Molecular Function	GO:0035259~glucocorticoid receptor binding	6.96	5	NR4A2, NR4A1, PIAS2, NR4A3, STAT3
217	Molecular Function	GO:0051059~NF-kappaB binding	4.85	6	BCL10, HDAC1, NFKBID, TAF4B, RELA, NFKBIA
218	Molecular Function	GO:0017124~SH3 domain binding	2.55	12	CBLC, ENAH, OSTF1, CASP9, GRB2, NCF1, SOS1, ADAM17, PDCD6IP, CD2AP, VASP, SH3BP2
219	Molecular Function	GO:0008022~protein C-terminus binding	2.04	17	DBNL, BCL10, MAP2K1, SIPA1, PPM1A, NCL, CD2AP, TAF13, CORO1A, PROCR, PHB2, SDCBP, JAK2, PIAS1, ERCC3, TOP2B, DLG1
220	Molecular Function	GO:0008134~transcription factor binding	1.76	24	EGR1, BCL10, KAT2B, FOXA2, TAF4B, RELA, NR4A1, NFYA, PPARGC1A, HMGA1, TCF7L2, STAT3, ATF2, FOS, C1QBP, HDAC1, ARRB1, GATA4, PIAS2, PIAS1, PARP1, RBPJ, NFATC3, NFIA
221	Molecular Function	GO:0008083~growth factor activity	2.25	13	LIF, NRG4, BMP2, IL6, GDF2, BMP1, EREG, PGF, CSF1, BTC, HBEGF, FGF1, GDF15
222	Molecular Function	GO:0071889~14-3-3 protein binding	5.22	5	BAD, SIK1, TBC1D22A, KIF13B, DDIT4
223	Molecular Function	GO:0003677~DNA binding	1.26	93	MEF2C, ZMAT1, ZKSCAN6, XRCC3, JDP2, FOXA2, STAT5A, LEMD3, NFKB1, DNASE1L3, FOS, H2AFV, CGGBP1, GATA4, NR2F6, FBXO21, TOP2B, KDM5A, RBMS1, KDM5D, EGR1, H1F0, PURG, EGR3, EGR2, FOXJ2, AIFM1, POLG, RELA, TAF4B, ZFX, ZHX3, TOPORS, MXD1, RAD52, PPARGC1A, NCL, HMGA1, ZFP652, TAF13, ZSCAN10, XPC, PRDM4, HIST2H2BE, MNT, TGIF1, RNF138, PIAS2, PIAS1, XRN2, C1D, NFYA, TCF7L2, ATF2, RPA3, SOS1, ZFP523, ZC3H1…
224	Molecular Function	GO:0034185~apolipoprotein binding	7.16	4	LRP6, ABCA1, PLG, LRP4
225	Molecular Function	GO:0008270~zinc ion binding	1.35	58	ZMAT1, BMI1, SH3RF1, S100A6, ZCCHC24, S100A8, S100A9, MMP8, PGLYRP1, RNF187, WBP4, TRIM47, SETMAR, GATA4, NR2F6, KDM5A, KDM5D, EGR1, ZC3HC1, CGRRF1, CIZ1, TRIM41, TOPORS, RNF170, ADAMTS7, MAN2A2, ZFAND2B, MDM2, RNF138, PIAS2, PIAS1, ADAMTS4, LIMS2, ERI2, ANAPC11, ZFAND1, ARIH1, MEFV, SQSTM1, CDADC1, RNF169, RNF121, PGGT1B, SHPRH, TRIP4, BMP1, LPP, GALT, NR4A2, NR4A1, NR4A3, CSRP2, QPCT, CBLC, RNF…
226	Molecular Function	GO:0000979~RNA polymerase II core promoter sequence-specific DNA binding	2.99	8	EGR1, FOS, IRF7, STAT5A, NR4A2, SMAD1, RBPJ, TCF7L2
227	Molecular Function	GO:0008201~heparin binding	2.16	13	PTPRC, FGFR4, CCL2, SERPINA10, HSD17B12, CCL5, ABI3BP, CCL7, CXCL10, WISP1, HBEGF, FGF1, THBS1
228	Molecular Function	GO:0003700~transcription factor activity, sequence-specific DNA binding	1.39	49	MEF2C, ZKSCAN6, JDP2, FOXA2, STAT5A, NFKB1, FOS, GATA4, NR2F6, EGR1, EGR2, FOXJ2, RELA, TAF4B, ZFX, ZHX3, ZSCAN10, MNT, ZFP397, NFYA, TCF7L2, ATF2, MLXIP, KDM3A, NFATC3, IKZF5, MAF, MAFF, NFE2, RFX4, NR4A2, NR4A1, SMAD1, NR4A3, ZFP148, MAFK, USF2, STAT3, ATF6, ATF3, ZBED6, HDAC1, IRF7, IRF8, HIVEP3, IRF1, HIVEP2, RBPJ, NFIA
229	Molecular Function	GO:0047485~protein N-terminus binding	2.36	11	NFE2, HDAC1, MAP2K1, NCOA3, PHB2, ALOX5AP, RELA, SDCBP, ERCC3, RBPJ, PARP1
230	Molecular Function	GO:0016874~ligase activity	1.66	24	SH3RF1, PELI1, EGR2, SHPRH, UBE2CBP, TRIM41, EPRS, TTLL5, UBE2F, RNF187, TOPORS, RNF170, PFAS, PRPF19, CBLC, ARIH1, RNF115, RNF138, RNF169, MDM2, PIAS2, PIAS1, TARSL2, MARS
231	Molecular Function	GO:0043565~sequence-specific DNA binding	1.47	37	MEF2C, BMI1, JDP2, ZFP397, FOXA2, STAT5A, NFKB1, NFYA, TCF7L2, ATF2, FOS, MTPN, GATA4, NR2F6, NFATC3, EGR1, MAF, MAFF, NFE2, FOXJ2, RELA, NR4A2, NR4A1, ZFP148, NR4A3, MAFK, PPARGC1A, NCL, USF2, STAT3, ATF6, ATF3, ZSCAN10, IRF1, HIVEP3, HIVEP2, RBPJ
232	Molecular Function	GO:0016740~transferase activity	1.28	75	SAT1, TBK1, DPY19L4, ITPKC, PIP5K1A, CLK2, CLP1, CHST11, SETMAR, MAP3K8, CLK4, GNPAT, TLK2, PCYT2, SIK1, UBE2A, CSNK1G1, POLG, BST1, PFKP, CHST2, MINK1, PIGP, PARP16, MGAT1, PRDM4, NCOA3, RIPK1, RIPK4, EIF2AK3, EXT2, CROT, FGFR4, GCNT2, STK11, TIPARP, HK2, NFS1, UPP1, EXTL1, CMPK2, ATF2, NSUN7, GALNT10, SNRK, PTK6, TGM2, PCMT1, GSTO1, YES1, PGGT1B, GAL3ST1, KAT2B, NAT6, FLT1, MAP2K1, RYK, NAT1, M…
233	Molecular Function	GO:0005080~protein kinase C binding	3.13	7	COPB2, C1QBP, PLEK, SQSTM1, PKP2, PAWR, TOP2B
234	Molecular Function	GO:0000975~regulatory region DNA binding	6.27	4	IRF7, IRF8, IRF1, NFKB1
235	Molecular Function	GO:0015095~magnesium ion transmembrane transporter activity	6.27	4	MRS2, TUSC3, SLC41A1, NIPA1
236	Molecular Function	GO:0044212~transcription regulatory region DNA binding	1.83	17	MEF2C, EGR1, EGR2, TNF, FOXA2, RELA, NFKB1, NFYA, TCF7L2, STAT3, FOS, ATF3, HDAC1, ARRB1, GATA4, HIVEP3, HIVEP2
237	Molecular Function	GO:0030331~estrogen receptor binding	3.5	6	TRIP4, NCOA3, ARRB1, PIAS2, PARP1, PPARGC1A
238	Molecular Function	GO:0019003~GDP binding	2.92	7	RAB2A, RAB8B, RAB5B, RHOB, GEM, ARL8B, RRAGC
239	Molecular Function	GO:0000977~RNA polymerase II regulatory region sequence-specific DNA binding	1.81	16	IKZF5, EGR1, MEF2C, KAT2B, RELA, ZFX, NR4A2, NFKB1, ATF2, ATF6, ATF3, ZBED6, CGGBP1, IRF8, GATA4, MNT
240	Molecular Function	GO:0000166~nucleotide binding	1.22	94	ADCY3, GNA13, DYNC1LI2, ABCF3, XRCC3, RAB5B, MYO7B, TBK1, GNA11, TTLL5, LEMD3, SYNCRIP, HELZ, ITPKC, PIP5K1A, PRKAR2A, NUBP2, CLK2, CLP1, MAP3K8, CLK4, RHOB, GUCY1A3, RHOC, MLKL, ZRSR2, TLK2, SIK1, TOP2B, TARSL2, MX2, RBMS1, KIF2A, PABPN1, UBE2A, CSNK1G1, APOA1BP, PFKP, UBE2F, MINK1, GEM, PPARGC1A, BBS10, RMI1, NCL, KIF1C, ATP2C1, RIPK1, CPSF6, ARL8A, RIPK4, ARL8B, EIF2AK3, FGFR4, STK11, HK2, TME…
241	Molecular Function	GO:0050786~RAGE receptor binding	9.4	3	S100A8, S100A9, FPR2
242	Molecular Function	GO:0042975~peroxisome proliferator activated receptor binding	5.28	4	NCOA3, MDM2, PPARGC1A, HMGA1
243	Molecular Function	GO:0005102~receptor binding	1.52	25	PVR, MTSS1, NRG4, IL6, BMP2, RAB8B, ARPP19, EPHX2, GIPC1, ABCA1, NCL, PLG, IL17RA, HCST, LIF, ANKRD13C, SYNE1, PTK6, LRP6, IL1B, GNPAT, JAK2, YES1, FGF1, CROT
244	Molecular Function	GO:0031490~chromatin DNA binding	2.7	7	H1F0, RELA, LEMD3, KDM3A, KDM5A, PPARGC1A, STAT3
245	Molecular Function	GO:0001205~transcriptional activator activity, RNA polymerase II distal enhancer sequence-specific binding	3.69	5	MEF2C, FOXA2, RELA, NFKB1, HMGA1
246	Molecular Function	GO:0003697~single-stranded DNA binding	2.42	8	XRCC3, XPC, MSH3, SETMAR, RNF138, MLH3, NCL, RPA3
247	Molecular Function	GO:0050544~arachidonic acid binding	8.36	3	S100A8, ALOX5AP, S100A9
248	Molecular Function	GO:0016922~ligand-dependent nuclear receptor binding	4.77	4	TRIP4, NCOA3, PPARGC1A, C1D
249	Molecular Function	GO:0003950~NAD+ ADP-ribosyltransferase activity	4.77	4	PARP16, TIPARP, PARP6, PARP1
250	KEGG Pathway	mmu04668:TNF signaling pathway	5.27641	26	ICAM1, IL6, CCL2, TNF, PTGS2, MAP2K1, SOCS3, CSF1, RELA, CXCL2, IFI47, NFKBIA, NFKB1, CCL5, TRADD, ATF2, CXCL10, LIF, FOS, CCL20, MAPK12, RIPK1, MAP3K8, IL1B, MLKL, SELE
251	KEGG Pathway	mmu05164:Influenza A	3.23397	25	PABPN1, ICAM1, NUP98, IL6, TNF, CCL2, MAP2K1, TBK1, SOCS3, RELA, NFKBIA, RSAD2, NFKB1, CCL5, FURIN, PLG, ATF2, CXCL10, CASP9, MAPK12, IRF7, IL1B, JAK2, EIF2AK3, MX2
252	KEGG Pathway	mmu04660:T cell receptor signaling pathway	3.61583	17	PTPRC, BCL10, TNF, MAP2K1, NFKBIE, GRB2, RELA, NFKBIA, NFKB1, FOS, CBLC, MAPK12, SOS1, ICOS, MAP3K8, NFATC3, DLG1
253	KEGG Pathway	mmu04062:Chemokine signaling pathway	2.70861	24	ADCY3, CCL2, MAP2K1, NCF1, GRB2, CCR1, RELA, CXCL2, NFKBIA, NFKB1, CXCR2, CCL5, CCL7, STAT3, CXCL10, CCL22, PLCB3, CCL20, ARRB1, SOS1, CXCL16, JAK2, GRK5, WASL
254	KEGG Pathway	mmu05160:Hepatitis C	3.09034	19	TNF, TBK1, SOCS3, GRB2, RELA, NFKBIA, NFKB1, BAD, STAT3, TRADD, IFIT1, MAPK12, IRF7, SOS1, RIPK1, IRF1, CLDN2, PIAS1, EIF2AK3
255	KEGG Pathway	mmu04620:Toll-like receptor signaling pathway	3.50421	16	IL6, TNF, MAP2K1, TBK1, LY96, RELA, NFKBIA, NFKB1, CCL5, CXCL10, FOS, MAPK12, IRF7, RIPK1, MAP3K8, IL1B
256	KEGG Pathway	mmu04917:Prolactin signaling pathway	3.93924	13	MAP2K1, SOCS3, GRB2, STAT5A, RELA, GALT, NFKB1, STAT3, FOS, MAPK12, SOS1, IRF1, JAK2
257	KEGG Pathway	mmu05161:Hepatitis B	2.72717	18	IL6, EGR3, EGR2, TNF, MAP2K1, TBK1, GRB2, STAT5A, RELA, NFKBIA, NFKB1, BAD, STAT3, ATF2, FOS, CASP9, IRF7, NFATC3
258	KEGG Pathway	mmu04621:NOD-like receptor signaling pathway	3.95006	10	IL6, CCL2, TNF, MEFV, MAPK12, RELA, IL1B, NFKBIA, NFKB1, CCL5
259	KEGG Pathway	mmu05152:Tuberculosis	2.38799	19	BID, BCL10, IL6, TNF, RAB5B, RELA, MRC2, NFKB1, BAD, NFYA, TRADD, LAMP1, CORO1A, CASP9, MAPK12, FCGR2B, CLEC4E, IL1B, JAK2
260	KEGG Pathway	mmu05200:Pathways in cancer	1.83872	33	GNA13, BID, ADCY3, CKS1B, PTGS2, PGF, GRB2, GNA11, STAT5A, NFKBIA, NFKB1, TCF7L2, FOS, PLCB3, CASP9, SOS1, CSF3R, FLT3L, FGF1, BMP2, IL6, MSH3, MAP2K1, RELA, BAD, STAT3, RALGDS, CBLC, HDAC1, AGTR1A, MDM2, PIAS2, LAMC1
261	KEGG Pathway	mmu04662:B cell receptor signaling pathway	3.47605	11	FOS, BCL10, FCGR2B, MAP2K1, GRB2, NFKBIE, SOS1, RELA, NFKBIA, NFKB1, NFATC3
262	KEGG Pathway	mmu04064:NF-kappa B signaling pathway	2.96458	13	ICAM1, BCL10, TNF, PTGS2, LY96, RIPK1, RELA, IL1B, NFKBIA, NFKB1, LTB, PLAU, TRADD
263	KEGG Pathway	mmu04210:Apoptosis	3.68672	10	BID, TNF, CASP9, AIFM1, RIPK1, RELA, NFKBIA, NFKB1, BAD, TRADD
264	KEGG Pathway	mmu04920:Adipocytokine signaling pathway	3.3795	11	TNF, STK11, NFKBIE, SOCS3, RELA, NFKBIA, NFKB1, JAK2, PPARGC1A, STAT3, TRADD
265	KEGG Pathway	mmu05220:Chronic myeloid leukemia	3.3795	11	CBLC, HDAC1, MAP2K1, GRB2, SOS1, RELA, STAT5A, NFKBIA, MDM2, NFKB1, BAD
266	KEGG Pathway	mmu05140:Leishmaniasis	3.4563	10	FOS, TNF, PTGS2, MAPK12, NCF1, RELA, IL1B, NFKBIA, NFKB1, JAK2
267	KEGG Pathway	mmu04623:Cytosolic DNA-sensing pathway	3.4563	10	IL6, TBK1, RIPK1, IRF7, RELA, IL1B, NFKBIA, NFKB1, CCL5, CXCL10
268	KEGG Pathway	mmu04010:MAPK signaling pathway	2.01094	23	MEF2C, IL1R2, FGFR4, TNF, MAP2K1, GRB2, RELA, PPM1A, NR4A1, NFKB1, FLNB, ATF2, FOS, MAPK12, ARRB1, SOS1, MAP3K8, IL1B, GADD45B, RAPGEF2, FGF1, NFATC3, RASA2
269	KEGG Pathway	mmu04622:RIG-I-like receptor signaling pathway	3.25299	10	TNF, MAPK12, TBK1, RIPK1, IRF7, RELA, NFKBIA, NFKB1, TRADD, CXCL10
270	KEGG Pathway	mmu05221:Acute myeloid leukemia	3.55506	9	MAP2K1, GRB2, SOS1, RELA, STAT5A, NFKB1, BAD, TCF7L2, STAT3
271	KEGG Pathway	mmu04060:Cytokine-cytokine receptor interaction	1.98632	22	IL1R2, IL6, FLT1, TNF, IL18RAP, CCL2, CCR1, CSF1, CTF1, CXCR2, CCL5, CCL7, IL17RA, CXCL10, LIF, CCL20, CXCL16, IL1B, CSF3R, FLT3L, MPL, LTB
272	KEGG Pathway	mmu05323:Rheumatoid arthritis	2.96736	11	FOS, ICAM1, IL6, FLT1, CCL2, TNF, CCL20, CSF1, IL1B, CCL5, LTB
273	KEGG Pathway	mmu04380:Osteoclast differentiation	2.45782	14	TNF, MAP2K1, SOCS3, GRB2, NCF1, RELA, CSF1, NFKBIA, NFKB1, FOS, MAPK12, FCGR2B, SQSTM1, IL1B
274	KEGG Pathway	mmu04120:Ubiquitin mediated proteolysis	2.33666	15	ANAPC1, UBE2A, ANAPC5, ANAPC13, SOCS3, UBE2L6, UBE2F, ANAPC11, CDC16, PRPF19, CBLC, RHOBTB2, MDM2, PIAS2, PIAS1
275	KEGG Pathway	mmu05133:Pertussis	2.98924	10	FOS, IL6, TNF, MAPK12, LY96, RELA, IRF8, IRF1, IL1B, NFKB1
276	KEGG Pathway	mmu05142:Chagas disease (American trypanosomiasis)	2.57713	12	FOS, PLCB3, IL6, CCL2, TNF, MAPK12, GNA11, RELA, IL1B, NFKBIA, NFKB1, CCL5
277	KEGG Pathway	mmu05132:Salmonella infection	2.83594	10	FOS, DYNC1LI2, IL6, MAPK12, RELA, CXCL2, IL1B, NFKB1, WASL, FLNB
278	KEGG Pathway	mmu05168:Herpes simplex infection	1.91426	18	IL6, CCL2, TNF, TBK1, SOCS3, RELA, TAF4B, NFKBIA, NFKB1, CCL5, FOS, IFIT1, TAF13, C1QBP, IRF7, IL1B, JAK2, EIF2AK3
279	KEGG Pathway	mmu05145:Toxoplasmosis	2.34906	12	IGTP, TNF, MAPK12, CASP9, LY96, RELA, NFKBIA, NFKB1, JAK2, BAD, LAMC1, STAT3
280	KEGG Pathway	mmu05020:Prion diseases	4.14756	6	EGR1, IL6, MAP2K1, IL1B, LAMC1, CCL5
281	KEGG Pathway	mmu05134:Legionellosis	3.10461	8	IL6, TNF, CASP9, RELA, CXCL2, IL1B, NFKBIA, NFKB1
282	KEGG Pathway	mmu04012:ErbB signaling pathway	2.54257	10	CBLC, NRG4, EREG, MAP2K1, GRB2, SOS1, STAT5A, BTC, HBEGF, BAD
283	KEGG Pathway	mmu05321:Inflammatory bowel disease (IBD)	2.99937	8	MAF, IL6, TNF, IL18RAP, RELA, IL1B, NFKB1, STAT3
284	KEGG Pathway	mmu05203:Viral carcinogenesis	1.81942	19	EGR3, KAT2B, EGR2, GRB2, STAT5A, RELA, NFKBIA, NFKB1, BAD, STAT3, TRADD, ATF2, HDAC1, HIST2H2BE, IRF7, MDM2, RBPJ, RASA2, DLG1
285	KEGG Pathway	mmu05215:Prostate cancer	2.51368	10	CASP9, MAP2K1, GRB2, SOS1, RELA, NFKBIA, MDM2, NFKB1, BAD, TCF7L2
286	KEGG Pathway	mmu05202:Transcriptional misregulation in cancer	1.99883	15	BMI1, MAF, MEF2C, NFKBIZ, IL1R2, IL6, FLT1, RELA, NFKB1, NR4A3, SMAD1, HDAC1, MDM2, HIST1H3F, PLAU
287	KEGG Pathway	mmu05143:African trypanosomiasis	3.79206	6	ICAM1, PLCB3, IL6, TNF, IL1B, SELE
288	KEGG Pathway	mmu05162:Measles	2.11444	13	IL6, FCGR2B, TBK1, IRF7, RELA, STAT5A, IL1B, NFKBIA, NFKB1, JAK2, EIF2AK3, MX2, STAT3
289	KEGG Pathway	mmu05144:Malaria	3.22588	7	ICAM1, IL6, CCL2, TNF, IL1B, THBS1, SELE
290	KEGG Pathway	mmu05166:HTLV-I infection	1.67096	21	ADCY3, EGR1, ANAPC1, IL1R2, ICAM1, IL6, TNF, KAT2B, EGR2, ANAPC5, STAT5A, RELA, NFKBIA, NFKB1, ANAPC11, CDC16, ATF2, FOS, ATF3, NFATC3, DLG1
291	KEGG Pathway	mmu05212:Pancreatic cancer	2.7225	8	CASP9, MAP2K1, ARHGEF6, RELA, NFKB1, BAD, RALGDS, STAT3
292	KEGG Pathway	mmu04630:Jak-STAT signaling pathway	1.9832	13	IL6, SOCS3, GRB2, CTF1, STAT5A, STAT3, LIF, SOS1, CSF3R, PIAS2, JAK2, PIAS1, MPL
293	KEGG Pathway	mmu04015:Rap1 signaling pathway	1.75722	17	ADCY3, FGFR4, FLT1, MAP2K1, ADORA2A, EFNA1, PGF, CSF1, SIPA1, RALGDS, VASP, FARP2, PLCB3, MAPK12, THBS1, RAPGEF2, FGF1
294	KEGG Pathway	mmu04640:Hematopoietic cell lineage	2.37004	9	IL1R2, IL6, TNF, TFRC, CSF1, IL1B, CSF3R, FLT3L, CD24A
295	KEGG Pathway	mmu05146:Amoebiasis	2.07969	11	IL1R2, PLCB3, IL6, TNF, RAB5B, ARG2, GNA11, RELA, IL1B, NFKB1, LAMC1
296	KEGG Pathway	mmu04151:PI3K-Akt signaling pathway	1.5125	24	FGFR4, IL6, FLT1, MAP2K1, MCL1, STK11, EFNA1, PGF, GRB2, CSF1, RELA, NR4A1, NFKB1, BAD, ATF2, DDIT4, CASP9, SOS1, CSF3R, MDM2, JAK2, LAMC1, THBS1, FGF1
297	KEGG Pathway	mmu04722:Neurotrophin signaling pathway	1.99446	11	PRDM4, MAPK12, MAP2K1, GRB2, NFKBIE, SOS1, RELA, NFKBIA, NFKB1, BAD, KIDINS220
298	KEGG Pathway	mmu04142:Lysosome	1.99446	11	GNS, AP1S3, LAMP1, SLC17A5, NAGLU, LIPA, LITAF, IDS, AP1B1, M6PR, CTSF
