# Supplementary material for: Long non-coding RNA deep sequencing reveals the role of macrophage in liver disorders
Source: Oncotarget. 2017 Dec 12;8(70):114966–79. doi: 10.18632/oncotarget.23154 (PMC5777746; doi:10.18632/oncotarget.23154)
Supplement: Supplementary file 7 [file oncotarget-08-114966-s007.xlsx]

## Sheet: Protein
Supplementary Table 7: lncRNA Binding Proteins based on RBPDB database
No.	lncRNA	Protein Name	Score	Start	End	Matching sequence	Matrix ID
1	Rian	KHSRP	12.7557	3308	3315	CCCCCCCC	1185_17893325
2	Rian	A2BP1	11.0709	757	762	UGCAUG	37_16537540
3	Rian	ZRANB2	10.3039	1536	1541	AGGUAA	1285_19304800
4	Rian	SNRPA	10.147	3350	3356	AGGAGAU	949_10094314
5	Rian	NONO	8.94849	641	645	AGGGA	488_9001221
6	Rian	sap-49	8.78463	1005	1010	GUGUGA	145_9163526
7	Rian	PABPC1	8.71782	1486	1490	AAAAA	24_7908267
8	Rian	RBMY1A1	8.6696	1042	1046	CUCAA	1053_17318228
9	Rian	a2bp1	8.6471	1322	1326	GCAUG	36_12574126
10	Rian	FUS	7.36938	3476	3479	GGUG	637_11098054
11	Rian	ACO1	7.35091	105	110	CAGUGC	1213_8021254
12	Rian	Pum2	7.22942	2395	2398	UGUA	329_11780640
13	Rian	SFRS9	7.08652	697	701	AGGAC	797_17548433
14	Rian	MBNL1	6.62799	1759	1762	UGCU	669_20071745
15	Rian	EIF4B	6.46684	643	646	GGAA	352_8846295
16	Rian	YTHDC1	6.23571	1092	1097	GAAUGC	969_20167602
17	Rian	RBMX	5.26826	3288	3291	CCAG	922_19282290
18	Rian	SFRS1	4.62029	2677	2680	AGGA	1173_19561594
19	Rian	ELAVL1	4.40359	3161	3164	GUUU	1170_19561594
20	Pvt1	A2BP1	11.0709	575	580	UGCAUG	37_16537540
21	Pvt1	EIF4B	9.43168	1682	1688	GUUGGAA	350_8846295
22	Pvt1	NONO	8.94849	1615	1619	AGGGA	488_9001221
23	Pvt1	sap-49	8.78463	2202	2207	GUGUGA	145_9163526
24	Pvt1	PABPC1	8.71782	1676	1680	AAAAA	24_7908267
25	Pvt1	RBMY1A1	8.6696	1586	1590	CUCAA	1053_17318228
26	Pvt1	a2bp1	8.6471	576	580	GCAUG	36_12574126
27	Pvt1	FUS	7.36938	2635	2638	GGUG	637_11098054
28	Pvt1	Pum2	7.22942	2815	2818	UGUA	329_11780640
29	Pvt1	SFRS9	7.08652	443	447	AGGAC	797_17548433
30	Pvt1	MBNL1	6.62799	2480	2483	UGCU	669_20071745
31	Pvt1	KHSRP	6.33985	724	727	GUCC	1186_17893325
32	Pvt1	YTHDC1	6.23571	1929	1934	GAAUGC	969_20167602
33	Pvt1	RBMX	5.26826	1388	1391	CCAG	922_19282290
34	Pvt1	SFRS13A	5.11052	2323	2329	AAAGAAC	1169_19561594
35	Pvt1	RBM4	4.84133	156	159	CGCG	1172_19561594
36	Pvt1	SFRS1	4.62029	102	105	AGGA	1173_19561594
37	Pvt1	ELAVL1	4.40359	1896	1899	GUUU	1170_19561594
38	Meg3	ELAVL2	14.0582	7717	7725	UUUUAUUUU	783_7972035
39	Meg3	SNRPA	11.9452	9754	9760	AUUGCAC	663_1717938
40	Meg3	A2BP1	11.0709	7122	7127	UGCAUG	37_16537540
41	Meg3	ZRANB2	10.3039	2925	2930	AGGUAA	1285_19304800
42	Meg3	HNRNPA1	9.89581	3765	3770	UAGGGA	23_7510636
43	Meg3	EIF4B	9.43168	3621	3627	GUUGGAA	350_8846295
44	Meg3	ybx2-a	9.42814	7254	7259	AACAUC	114_7499328
45	Meg3	NONO	8.94849	4320	4324	AGGGA	488_9001221
46	Meg3	sap-49	8.78463	5669	5674	GUGUGA	145_9163526
47	Meg3	PABPC1	8.71782	3845	3849	AAAAA	24_7908267
48	Meg3	RBMY1A1	8.6696	6895	6899	CUCAA	1053_17318228
49	Meg3	a2bp1	8.6471	6864	6868	GCAUG	36_12574126
50	Meg3	FUS	7.36938	6328	6331	GGUG	637_11098054
51	Meg3	ACO1	7.35091	289	294	CAGUGC	1213_8021254
52	Meg3	Pum2	7.22942	8755	8758	UGUA	329_11780640
53	Meg3	SFRS9	7.08652	1337	1341	AGGAC	797_17548433
54	Meg3	MBNL1	6.62799	7185	7188	UGCU	669_20071745
55	Meg3	Vts1	6.40925	2307	2313	GCGGGCC	1176_19561594
56	Meg3	KHSRP	6.33985	8695	8698	GUCC	1186_17893325
57	Meg3	YBX1	6.33891	1398	1403	CCUGCG	1177_19561594
58	Meg3	YTHDC1	6.23571	8370	8375	GAAUAC	969_20167602
59	Meg3	RBMX	5.26826	8435	8438	CCAG	922_19282290
60	Meg3	SFRS13A	5.11052	1986	1992	AAAGAAC	1169_19561594
61	Meg3	RBM4	4.84133	3947	3950	CGCG	1172_19561594
62	Meg3	KHDRBS3	4.65209	204	209	AAUAAU	1174_19561594
63	Meg3	SFRS1	4.62029	1786	1789	AGGA	1173_19561594
64	Meg3	ELAVL1	4.40359	3420	3423	GUUU	1170_19561594
65	2900097C17Rik	A2BP1	11.0709	3438	3443	UGCAUG	37_16537540
66	2900097C17Rik	ZRANB2	10.3039	2212	2217	AGGUAA	1285_19304800
67	2900097C17Rik	SNRPA	10.147	763	769	AGGAGAU	949_10094314
68	2900097C17Rik	ybx2-a	9.42814	2788	2793	AACAUC	114_7499328
69	2900097C17Rik	NONO	8.94849	4329	4333	AGGGA	488_9001221
70	2900097C17Rik	sap-49	8.78463	3117	3122	GUGUGA	145_9163526
71	2900097C17Rik	PABPC1	8.71782	792	796	AAAAA	24_7908267
72	2900097C17Rik	RBMY1A1	8.6696	3508	3512	CUCAA	1053_17318228
73	2900097C17Rik	a2bp1	8.6471	4676	4680	GCAUG	36_12574126
74	2900097C17Rik	FUS	7.36938	3564	3567	GGUG	637_11098054
75	2900097C17Rik	ACO1	7.35091	2126	2131	CAGUGC	1213_8021254
76	2900097C17Rik	Pum2	7.22942	729	732	UGUA	329_11780640
77	2900097C17Rik	SFRS9	7.08652	310	314	AGGAC	797_17548433
78	2900097C17Rik	MBNL1	6.62799	1518	1521	UGCU	669_20071745
79	2900097C17Rik	EIF4B	6.46684	1251	1254	GGAA	352_8846295
80	2900097C17Rik	KHSRP	6.33985	1002	1005	GUCC	1186_17893325
81	2900097C17Rik	YTHDC1	6.23571	4492	4497	GAAUGC	969_20167602
82	2900097C17Rik	RBMX	5.26826	1245	1248	CCAG	922_19282290
83	2900097C17Rik	RBM4	4.84133	90	93	CGCG	1172_19561594
84	2900097C17Rik	KHDRBS3	4.65209	2221	2226	AAUAAU	1174_19561594
85	2900097C17Rik	SFRS1	4.62029	4201	4204	AGGA	1173_19561594
86	2900097C17Rik	ELAVL1	4.40359	1811	1814	GUUU	1170_19561594
87	1700020I14Rik	EIF4B	9.43168	1308	1314	GUUGGAA	350_8846295
88	1700020I14Rik	NONO	8.94849	1314	1318	AGGGA	488_9001221
89	1700020I14Rik	sap-49	8.78463	133	138	GUGUGA	145_9163526
90	1700020I14Rik	PABPC1	8.71782	1239	1243	AAAAA	24_7908267
91	1700020I14Rik	RBMY1A1	8.6696	195	199	CUCAA	1053_17318228
92	1700020I14Rik	a2bp1	8.6471	1294	1298	GCAUG	36_12574126
93	1700020I14Rik	FUS	7.36938	178	181	GGUG	637_11098054
94	1700020I14Rik	Pum2	7.22942	933	936	UGUA	329_11780640
95	1700020I14Rik	SFRS9	7.08652	212	216	AGGAC	797_17548433
96	1700020I14Rik	MBNL1	6.62799	1060	1063	UGCU	669_20071745
97	1700020I14Rik	Vts1	6.40925	83	89	GCGGGCC	1176_19561594
98	1700020I14Rik	KHSRP	6.33985	559	562	GUCC	1186_17893325
99	1700020I14Rik	YBX1	6.33891	80	85	CCUGCG	1177_19561594
100	1700020I14Rik	RBMX	5.26826	920	923	CCAG	922_19282290
101	1700020I14Rik	RBM4	4.84133	5	8	CGCG	1172_19561594
102	1700020I14Rik	SFRS1	4.62029	212	215	AGGA	1173_19561594
103	1700020I14Rik	ELAVL1	4.40359	693	696	GUUU	1170_19561594
