# Supplementary material for: Long non-coding RNA deep sequencing reveals the role of macrophage in liver disorders
Source: Oncotarget. 2017 Dec 12;8(70):114966–79. doi: 10.18632/oncotarget.23154 (PMC5777746; doi:10.18632/oncotarget.23154)
Supplement: Supplementary file 8 [file oncotarget-08-114966-s008.xlsx]

## Sheet: Sheet1
Supplementary Table 8: Primers of differently expressed lncRNAs and GAPDH
Item	Gene Seqeunce	Length (bp)	Forward primer (5' to 3')	Reverse primer (5' to 3')
Rian	tcactgcccctcagggggcagggggctggtgattcctgagggagccctgcccccttccagggtgaattttcctaagtcaccatggagaaccagcagcccagaatcagtgccctgccaggcagaattgcttggccataacaaagatccattgcctttctgatgacacccagcacctcggattctgtatacacgggaggtgatttaagcatcttactgccaccctgaaatctggggtcctttatcctggcaggtcatctagacccgtaacgcccacttcagaatgggagggaggatgtctgctgccctgtcgtctccacacccgaggaatgtccgtgtgtgtgtgtgtgtggtgtgcacagcgggctgcacacagcgggctccacggtgctcgaatggagg…	3248	TGTCACGGTCAGCTCTGTTC	AGTGCCAATCCCATTGAGGG
Pvt1	cgtgacgtcacgggccacccgccagccccgcgctctaccaggcagagcgcgtgtggccgccgagcacatggacccactggtcaagcgggctcggcaaggccaggatgaagagaagctacgaacttagcattcccagagccccccgagtggatatccgcgtggaaaggatgttggcagccccggtgacctcggagtcacggctggatccaccctcttgtctgattttcttaactctactacggtaagaagatgccctccatcagcaggccgtgtctgctgggacctctctggagacttcctgaaccctgtggatttacagtaagatgcagtttcctggggagtaattctggtggatacaaattccggagtattacacctggcttgcctggagatgttaca…	3076	AGTGTGAAGGAGCGAGTGTG	CACCACCCATACAAGGGGAC
Meg3	gacttttggtaaatcaccttttgccgtttcctttgtccccgtgaagccccccctggccgccccctcctcattctgggctggctggctgagggggggggcagcctgagggctgcgacgtggcaggtttctagaatgttctattgatggccgcaagagggcgctggtggcactgcggaattttggggggcggggtggggagggaagaggaggtggcctttgttctcctgcaggagggggtcgggagcgagatgggttgcgggaccatgggttcatttacctatggggaaatgttagtagatacctggattcactaaggtgcgcttgcaggacttacaataggtcagagatggcgtcatctgcagtggctgtgtgatttagggtgtcatggacgcagattaa…	12939	TGCCATTTGCTGTTGTGCTC	TGGCCATCCCCATGAGAAAC
2900097C17Rik	gagaagaattgccaagtcagttccggcagagagcgcagcgagctcgggagtgtggccttcttcgccccgggcccctcacggcctcggcccgcgccgggtgagcccgaggggcccgggagcagcctcggtccctactctgcggacgccaggagccctcgccctcgaggcagccaccggctaggccacgcggccattccgcagcgactcttgccctgccaacgatgcgcctgcatggcggcggcctccccgactccaccggcgccctctctccagggccgggcccaccgaggagtcccagccaggccttcgaggacgcctcgaaagtggcggcgagcgtggcatgacgggaagaatggcatccacctgaaggccaaggctgggccttcggggcttctgcgg…	4917	ACACATGCTGGGGAAACCAA	CTCCATTCCCCCAGTGTGAC
1700020I14Rik	ctttcgcgcctccgcccctgggttggcggacaggggaaggagcgaagatggcggagtgaggcgtgccccgggcagctggcctgcgggcccggggcaggcctcccgtgagaagcggagtacttgtgctggaccgtgtgaggaaccatatcacacaagatgaatattttcctgaccttaggtgcttttatattcagctcaacattctgaactcaggacttggcacgtaagtagatagagataatcatcccaagtcctgttgtagcggcttgaaaggctccatagaagcgacatactaaactgttaagagcaacagaagatgaagataaaaatgagtacaagccagctaccatggctcacctttatgcccagctcttgggacctggggaactgaggaattcc…	1549	AAGCACAGTTGACCGCAGTA	CCAACCCAGTCTCACATGCT
GAPDH	aacccttaagagggatgctgcccttaccccggggtcccagcttaggttcatcaggtaaactcaggagagtgtttcctcgtcccgtagacaaaatggtgaaggtcggtgtgaacggatttggccgtattgggcgcctggtcaccagggctgccatttgcagtggcaaagtggagattgttgccatcaacgaccccttcattgacctcaactacatggtctacatgttccagtatgactccactcacggcaaattcaacggcacagtcaaggccgagaatgggaagcttgtcatcaacgggaagcccatcaccatcttccaggagcgagaccccactaacatcaaatggggtgaggccggtgctgagtatgtcgtggagtctactggtgtcttcaccacca…	1296	TGCGACTTCAACAGCAACTC	CTTGCTCAGTGTCCTTGCTG
